# Supplementary material for: Season, prey availability, sex, and age explain prey size selection in a large solitary carnivore
Source: Ecol Evol. 2024 Mar 7;14(3):e11080. doi: 10.1002/ece3.11080 (PMC10918706; doi:10.1002/ece3.11080)
Supplement: Supplementary file 1 — Data S1: [file ECE3-14-e11080-s001.xlsx]

## Sheet: Sheet1
site	cat_id	cat_age	prey_type	prey_weight	kill_date	cat_sex	max_prey	adj_season
mendo	F1	78.1315	Black-tailed_Deer	59	2010-07-02	F	deer	Summer
mendo	F1	78.1973	Jackrabbit_Black-tailed	2.55	2010-07-04	F	deer	Summer
mendo	F1	78.263	Black-tailed_Deer	40	2010-07-06	F	deer	Summer
mendo	F1	78.4603	Black-tailed_Deer	5.25	2010-07-12	F	deer	Summer
mendo	F1	78.6247	Black-tailed_Deer	49	2010-07-17	F	deer	Summer
mendo	F1	78.8219	Black-tailed_Deer	49	2010-07-23	F	deer	Summer
mendo	F1	78.9205	Black_Bear	12	2010-07-26	F	deer	Summer
mendo	F1	79.0192	Cottontail	0.825	2010-07-29	F	deer	Summer
mendo	F1	79.0849	Black-tailed_Deer	7.25	2010-07-31	F	deer	Summer
mendo	F1	79.2822	American_Robin	0.077	2010-08-06	F	deer	Summer
mendo	F1	79.3479	Jackrabbit_Black-tailed	2.55	2010-08-08	F	deer	Summer
mendo	F1	79.4137	Black-tailed_Deer	40	2010-08-10	F	deer	Summer
mendo	F1	80.3014	White-footed Wood Rat	0.27	2010-09-06	F	deer	Autumn
mendo	F1	80.4329	Black-tailed_Deer	47.25	2010-09-10	F	deer	Autumn
mendo	F1	80.5973	Black-tailed_Deer	49	2010-09-15	F	deer	Autumn
mendo	F1	80.8603	Jackrabbit_Black-tailed	2.55	2010-09-23	F	deer	Autumn
mendo	F1	80.9589	Black-tailed_Deer	40	2010-09-26	F	deer	Autumn
mendo	F1	81.189	Black-tailed_Deer	57	2010-10-03	F	deer	Autumn
mendo	F1	81.6164	Black-tailed_Deer	49.5	2010-10-16	F	deer	Autumn
mendo	F1	81.8137	Black-tailed_Deer	40	2010-10-22	F	deer	Autumn
mendo	F1	82.3068	Black-tailed_Deer	40	2010-11-06	F	deer	Autumn
mendo	F1	82.4384	Black-tailed_Deer	26.5	2010-11-10	F	deer	Autumn
mendo	F1	82.6027	Black-tailed_Deer	49	2010-11-15	F	deer	Winter
mendo	F1	82.7671	Black-tailed_Deer	49	2010-11-20	F	deer	Winter
mendo	F1	83.1945	Black-tailed_Deer	49	2010-12-03	F	deer	Winter
mendo	F1	83.3589	Black-tailed_Deer	57	2010-12-08	F	deer	Winter
mendo	F1	83.7205	Black-tailed_Deer	49	2010-12-19	F	deer	Winter
mendo	F1	83.9507	Black-tailed_Deer	49	2010-12-26	F	deer	Winter
mendo	F1	84.1479	Black-tailed_Deer	49	2011-01-01	F	deer	Winter
mendo	F1	84.5753	Black-tailed_Deer	49	2011-01-14	F	deer	Winter
mendo	F1	84.8055	Cottontail	0.825	2011-01-21	F	deer	Winter
mendo	F1	84.9699	Black-tailed_Deer	57	2011-01-26	F	deer	Winter
mendo	F1	85.1014	Black-tailed_Deer	49	2011-01-30	F	deer	Winter
mendo	F1	85.3644	Raccoon	6	2011-02-07	F	deer	Winter
mendo	F1	85.4301	American_Robin	0.077	2011-02-09	F	deer	Winter
mendo	F1	85.7589	Black-tailed_Deer	46.25	2011-02-19	F	deer	Spring
mendo	F1	85.8575	Black-tailed_Deer	49	2011-02-22	F	deer	Spring
mendo	F1	85.9562	Black-tailed_Deer	49	2011-02-25	F	deer	Spring
mendo	F1	86.0877	Black-tailed_Deer	49	2011-03-01	F	deer	Spring
mendo	F1	86.2521	Mourning_Dove	0.12	2011-03-06	F	deer	Spring
mendo	F1	86.2521	Jackrabbit_Black-tailed	2.55	2011-03-06	F	deer	Spring
mendo	F1	86.4493	Jackrabbit_Black-tailed	2.55	2011-03-12	F	deer	Spring
mendo	F1	86.6795	Black-tailed_Deer	37.5	2011-03-19	F	deer	Spring
mendo	F1	86.9425	Black-tailed_Deer	49	2011-03-27	F	deer	Spring
mendo	F1	87.0411	Black-tailed_Deer	49	2011-03-30	F	deer	Spring
mendo	F1	87.863	Black-tailed_Deer	49	2011-04-24	F	deer	Spring
mendo	F1	87.9616	Black-tailed_Deer	49	2011-04-27	F	deer	Spring
mendo	M36	30.3616	Coyote	14	2011-05-02	M	deer	Spring
mendo	M36	30.3616	Jackrabbit_Black-tailed	2.55	2011-05-02	M	deer	Spring
mendo	F1	88.1918	Black-tailed_Deer	49	2011-05-04	F	deer	Spring
mendo	M36	30.4603	Raccoon	6	2011-05-05	M	deer	Spring
mendo	M36	30.5918	Wild_Turkey	5.8	2011-05-09	M	deer	Spring
mendo	F1	88.389	Black-tailed_Deer	57	2011-05-10	F	deer	Spring
mendo	M36	30.6247	Raccoon	40	2011-05-10	M	deer	Spring
mendo	M36	30.7233	Black-tailed_Deer	46.25	2011-05-13	M	deer	Spring
mendo	F1	88.6192	Black-tailed_Deer	40	2011-05-17	F	deer	Summer
mendo	M36	30.9863	Black-tailed_Deer	39	2011-05-21	M	deer	Summer
mendo	F1	88.8493	Black-tailed_Deer	49	2011-05-24	F	deer	Summer
mendo	F1	88.8822	Gray_Fox	4	2011-05-25	F	deer	Summer
mendo	M36	31.1507	Black-tailed_Deer	40	2011-05-26	M	deer	Summer
mendo	F1	89.211	Black-tailed_Deer	49	2011-06-04	F	deer	Summer
mendo	M36	31.4795	Black-tailed_Deer	40	2011-06-05	M	deer	Summer
mendo	F1	89.3425	Black-tailed_Deer	49	2011-06-08	F	deer	Summer
mendo	M36	31.611	Black-tailed_Deer	47.25	2011-06-09	M	deer	Summer
mendo	M36	31.6767	Black-tailed_Deer	58	2011-06-11	M	deer	Summer
mendo	M36	31.8411	California_Ground_Squirrel	0.45	2011-06-16	M	deer	Summer
mendo	F1	89.6384	American_Robin	0.077	2011-06-17	F	deer	Summer
mendo	F23	50.7288	Black-tailed_Deer	2	2011-06-20	F	deer	Summer
mendo	F23	50.7616	California_Ground_Squirrel	0.45	2011-06-21	F	deer	Summer
mendo	F1	89.7699	Black-tailed_Deer	40	2011-06-21	F	deer	Summer
mendo	M36	32.0384	Black-tailed_Deer	2	2011-06-22	M	deer	Summer
mendo	F1	89.8685	Black-tailed_Deer	3.5	2011-06-24	F	deer	Summer
mendo	F23	50.8603	Western_Gray_Squirrel	0.82	2011-06-24	F	deer	Summer
mendo	F1	89.9014	Black-tailed_Deer	3.5	2011-06-25	F	deer	Summer
mendo	F1	89.9671	California_Ground_Squirrel	0.45	2011-06-27	F	deer	Summer
mendo	F23	50.9589	California_Ground_Squirrel	0.45	2011-06-27	F	deer	Summer
mendo	M36	32.2027	Black-tailed_Deer	3.5	2011-06-27	M	deer	Summer
mendo	F23	51.0247	Black-tailed_Deer	49.5	2011-06-29	F	deer	Summer
mendo	F23	51.0247	Black_Bear	44	2011-06-29	F	deer	Summer
mendo	F1	90.0329	Black-tailed_Deer	35.5	2011-06-29	F	deer	Summer
mendo	M36	32.3014	Black-tailed_Deer	49	2011-06-30	M	deer	Summer
mendo	F1	90.1644	Black-tailed_Deer	3.5	2011-07-03	F	deer	Summer
mendo	F1	90.1644	Black-tailed_Deer	39	2011-07-03	F	deer	Summer
mendo	F23	51.189	Black-tailed_Deer	40	2011-07-04	F	deer	Summer
mendo	M36	32.4986	Jackrabbit_Black-tailed	2.55	2011-07-06	M	deer	Summer
mendo	F1	90.4932	Black-tailed_Deer	5.25	2011-07-13	F	deer	Summer
mendo	F23	51.5178	Black-tailed_Deer	37.5	2011-07-14	F	deer	Summer
mendo	F1	90.6575	Black-tailed_Deer	5.25	2011-07-18	F	deer	Summer
mendo	F23	51.7151	Black-tailed_Deer	49	2011-07-20	F	deer	Summer
mendo	F1	90.7562	Black-tailed_Deer	5.25	2011-07-21	F	deer	Summer
mendo	F1	90.8877	Black-tailed_Deer	7.25	2011-07-25	F	deer	Summer
mendo	F1	90.9534	Mountain_Quail	0.22	2011-07-27	F	deer	Summer
mendo	F23	52.011	California_Ground_Squirrel	0.45	2011-07-29	F	deer	Summer
mendo	F1	91.0849	Black-tailed_Deer	7.25	2011-07-31	F	deer	Summer
mendo	F23	52.1753	Black-tailed_Deer	7.25	2011-08-03	F	deer	Summer
mendo	F23	52.274	Black-tailed_Deer	49	2011-08-06	F	deer	Summer
mendo	F1	91.4137	Black-tailed_Deer	9.25	2011-08-10	F	deer	Summer
mendo	F17	17.4575	Black-tailed_Deer	9.25	2011-08-10	F	deer	Summer
mendo	F23	52.4055	Black-tailed_Deer	9.25	2011-08-10	F	deer	Summer
mendo	F23	52.4712	California_Ground_Squirrel	0.45	2011-08-12	F	deer	Summer
mendo	F1	91.5123	Black-tailed_Deer	9.25	2011-08-13	F	deer	Summer
mendo	F1	91.5452	Black-tailed_Deer	49	2011-08-14	F	deer	Summer
mendo	F23	52.5699	California_Ground_Squirrel	0.45	2011-08-15	F	deer	Autumn
mendo	F17	17.6219	Black-tailed_Deer	36	2011-08-15	F	deer	Autumn
mendo	F23	52.6027	California_Ground_Squirrel	0.45	2011-08-16	F	deer	Autumn
mendo	F23	52.6027	California_Ground_Squirrel	0.45	2011-08-16	F	deer	Autumn
mendo	F1	91.6438	Black-tailed_Deer	9.25	2011-08-17	F	deer	Autumn
mendo	F23	52.6685	Black-tailed_Deer	9.25	2011-08-18	F	deer	Autumn
mendo	F23	52.7342	California_Ground_Squirrel	0.45	2011-08-20	F	deer	Autumn
mendo	F17	17.7863	Black-tailed_Deer	9	2011-08-20	F	deer	Autumn
mendo	F23	52.7342	California_Quail	0.18	2011-08-20	F	deer	Autumn
mendo	F23	52.7671	Woodrat	0.27	2011-08-21	F	deer	Autumn
mendo	F23	52.8	California_Ground_Squirrel	0.45	2011-08-22	F	deer	Autumn
mendo	F19	49.6603	Black-tailed_Deer	9.25	2011-08-22	F	deer	Autumn
mendo	F23	52.8329	Black-tailed_Deer	9.25	2011-08-23	F	deer	Autumn
mendo	M33	85.8411	Black-tailed_Deer	9.25	2011-08-24	M	deer	Autumn
mendo	F19	49.7918	California_Ground_Squirrel	0.45	2011-08-26	F	deer	Autumn
mendo	F1	91.9397	Mountain_Quail	0.22	2011-08-26	F	deer	Autumn
mendo	F17	18.0493	Black-tailed_Deer	40	2011-08-28	F	deer	Autumn
mendo	F1	92.0055	Black-tailed_Deer	9.25	2011-08-28	F	deer	Autumn
mendo	F23	52.9973	California_Ground_Squirrel	0.45	2011-08-28	F	deer	Autumn
mendo	M33	86.0384	Black-tailed_Deer	9.25	2011-08-30	M	deer	Autumn
mendo	F1	92.1041	Black-tailed_Deer	49	2011-08-31	F	deer	Autumn
mendo	M33	86.137	Black-tailed_Deer	49	2011-09-02	M	deer	Autumn
mendo	F17	18.2137	Black-tailed_Deer	14	2011-09-02	F	deer	Autumn
mendo	F1	92.2027	Black-tailed_Deer	49.5	2011-09-03	F	deer	Autumn
mendo	F23	53.2603	California_Ground_Squirrel	0.45	2011-09-05	F	deer	Autumn
mendo	F17	18.3123	Black-tailed_Deer	14	2011-09-05	F	deer	Autumn
mendo	M33	86.3671	Black-tailed_Deer	40	2011-09-09	M	deer	Autumn
mendo	F23	53.3918	California_Ground_Squirrel	0.45	2011-09-09	F	deer	Autumn
mendo	F19	50.3178	Black-tailed_Deer	47.25	2011-09-11	F	deer	Autumn
mendo	F1	92.4658	Black-tailed_Deer	49.5	2011-09-11	F	deer	Autumn
mendo	F1	92.5315	Raccoon	6	2011-09-13	F	deer	Autumn
mendo	M33	86.4986	Black-tailed_Deer	14	2011-09-13	M	deer	Autumn
mendo	F19	50.3836	Black-tailed_Deer	14	2011-09-13	F	deer	Autumn
mendo	M33	86.4986	Golden-mantled_Ground_Squirrel	0.25	2011-09-13	M	deer	Autumn
mendo	F17	18.6082	Black-tailed_Deer	40	2011-09-14	F	deer	Autumn
mendo	F19	50.4493	California_Ground_Squirrel	0.45	2011-09-15	F	deer	Autumn
mendo	F23	53.589	Douglas_Squirrel	0.25	2011-09-15	F	deer	Autumn
mendo	F17	18.674	Black-tailed_Deer	40	2011-09-16	F	deer	Autumn
mendo	F1	92.6301	Black-tailed_Deer	14	2011-09-16	F	deer	Autumn
mendo	F23	53.6548	Black-tailed_Deer	13	2011-09-17	F	deer	Autumn
mendo	F23	53.6877	California_Ground_Squirrel	0.45	2011-09-18	F	deer	Autumn
mendo	M33	86.7288	Black-tailed_Deer	14	2011-09-20	M	deer	Autumn
mendo	M33	86.7945	Black-tailed_Deer	35.5	2011-09-22	M	deer	Autumn
mendo	F23	53.8849	Black-tailed_Deer	49	2011-09-24	F	deer	Autumn
mendo	F19	50.7452	Black-tailed_Deer	49	2011-09-24	F	deer	Autumn
mendo	F19	50.811	Black-tailed_Deer	49	2011-09-26	F	deer	Autumn
mendo	F23	53.9507	Black-tailed_Deer	47.25	2011-09-26	F	deer	Autumn
mendo	F1	93.0247	Raccoon	6	2011-09-28	F	deer	Autumn
mendo	F17	19.0685	Black-tailed_Deer	14	2011-09-28	F	deer	Autumn
mendo	F19	50.9096	Black-tailed_Deer	49	2011-09-29	F	deer	Autumn
mendo	F1	93.0575	Black-tailed_Deer	49	2011-09-29	F	deer	Autumn
mendo	F17	19.1342	Black-tailed_Deer	49	2011-09-30	F	deer	Autumn
mendo	M33	87.1233	Douglas_Squirrel	0.25	2011-10-02	M	deer	Autumn
mendo	F23	54.1479	Black-tailed_Deer	40	2011-10-02	F	deer	Autumn
mendo	F17	19.2329	Black-tailed_Deer	17	2011-10-03	F	deer	Autumn
mendo	F23	54.2137	Black-tailed_Deer	19.5	2011-10-04	F	deer	Autumn
mendo	F23	54.2466	Black-tailed_Deer	49	2011-10-05	F	deer	Autumn
mendo	F19	51.1068	Black-tailed_Deer	49	2011-10-05	F	deer	Autumn
mendo	M33	87.2219	Western_Gray_Squirrel	0.82	2011-10-05	M	deer	Autumn
mendo	F17	19.3315	Black-tailed_Deer	49	2011-10-06	F	deer	Autumn
mendo	M33	87.2877	Black-tailed_Deer	17	2011-10-07	M	deer	Autumn
mendo	M33	87.3534	Black-tailed_Deer	40	2011-10-09	M	deer	Autumn
mendo	F23	54.3781	Black-tailed_Deer	49	2011-10-09	F	deer	Autumn
mendo	F19	51.2712	Black-tailed_Deer	49	2011-10-10	F	deer	Autumn
mendo	F17	19.4959	Black-tailed_Deer	49	2011-10-11	F	deer	Autumn
mendo	F19	51.337	Black-tailed_Deer	57	2011-10-12	F	deer	Autumn
mendo	M33	88.537	Black-tailed_Deer	59	2011-11-14	M	deer	Autumn
mendo	F23	54.5096	California_Ground_Squirrel	0.45	2011-10-13	F	deer	Autumn
mendo	F23	54.5753	Black-tailed_Deer	19.5	2011-10-15	F	deer	Autumn
mendo	F17	19.6274	Black-tailed_Deer	19.5	2011-10-15	F	deer	Autumn
mendo	M33	87.5836	Black-tailed_Deer	22	2011-10-16	M	deer	Autumn
mendo	F19	51.4685	Black-tailed_Deer	36	2011-10-16	F	deer	Autumn
mendo	F19	51.5342	California_Ground_Squirrel	0.45	2011-10-18	F	deer	Autumn
mendo	F23	54.674	Black-tailed_Deer	19.5	2011-10-18	F	deer	Autumn
mendo	F17	19.726	Douglas_Squirrel	0.25	2011-10-18	F	deer	Autumn
mendo	F17	19.7589	Black-tailed_Deer	39	2011-10-19	F	deer	Autumn
mendo	M33	87.7479	Black-tailed_Deer	49	2011-10-21	M	deer	Autumn
mendo	F17	19.8904	Black-tailed_Deer	19.5	2011-10-23	F	deer	Autumn
mendo	M33	87.8466	Black-tailed_Deer	39	2011-10-24	M	deer	Autumn
mendo	F19	51.7644	Black-tailed_Deer	40	2011-10-25	F	deer	Autumn
mendo	F17	20.0219	Black-tailed_Deer	19.5	2011-10-27	F	deer	Autumn
mendo	M33	87.9452	Black-tailed_Deer	58	2011-10-27	M	deer	Autumn
mendo	F19	51.8301	Fisher	3.75	2011-10-27	F	deer	Autumn
mendo	F23	55.0027	Black-tailed_Deer	39	2011-10-28	F	deer	Autumn
mendo	F17	20.1205	Black-tailed_Deer	17	2011-10-30	F	deer	Autumn
mendo	F23	55.1342	Black-tailed_Deer	40	2011-11-01	F	deer	Autumn
mendo	F19	52.0603	Black-tailed_Deer	26.5	2011-11-03	F	deer	Autumn
mendo	F17	20.2521	Black-tailed_Deer	22	2011-11-03	F	deer	Autumn
mendo	F23	55.2329	Douglas_Squirrel	0.25	2011-11-04	F	deer	Autumn
mendo	F23	55.2329	Black-tailed_Deer	39	2011-11-04	F	deer	Autumn
mendo	M33	88.2082	Black-tailed_Deer	49	2011-11-04	M	deer	Autumn
mendo	F19	52.1589	Black-tailed_Deer	36	2011-11-06	F	deer	Autumn
mendo	F23	55.2986	Woodrat	0.27	2011-11-06	F	deer	Autumn
mendo	F23	55.3644	California_Ground_Squirrel	0.45	2011-11-08	F	deer	Autumn
mendo	F17	20.4493	Black-tailed_Deer	31	2011-11-09	F	deer	Autumn
mendo	F19	52.2904	Black-tailed_Deer	49	2011-11-10	F	deer	Autumn
mendo	F23	55.4301	Black-tailed_Deer	57	2011-11-10	F	deer	Autumn
mendo	F19	52.4219	Black-tailed_Deer	49	2011-11-14	F	deer	Autumn
mendo	F23	55.5945	California_Ground_Squirrel	0.45	2011-11-15	F	deer	Winter
mendo	F17	20.7123	Black-tailed_Deer	26.5	2011-11-17	F	deer	Winter
mendo	M33	88.6356	Black-tailed_Deer	49	2011-11-17	M	deer	Winter
mendo	F23	55.726	Black-tailed_Deer	46.5	2011-11-19	F	deer	Winter
mendo	F23	55.7589	California_Ground_Squirrel	0.45	2011-11-20	F	deer	Winter
mendo	F17	20.811	Black-tailed_Deer	40	2011-11-20	F	deer	Winter
mendo	F23	55.8247	Black-tailed_Deer	40	2011-11-22	F	deer	Winter
mendo	M33	88.8	Black-tailed_Deer	26.5	2011-11-22	M	deer	Winter
mendo	F19	52.7507	Black-tailed_Deer	49	2011-11-24	F	deer	Winter
mendo	M33	88.8658	Black-tailed_Deer	26.5	2011-11-24	M	deer	Winter
mendo	F17	21.0082	Black-tailed_Deer	49	2011-11-26	F	deer	Winter
mendo	M33	88.9315	Black-tailed_Deer	46.5	2011-11-26	M	deer	Winter
mendo	F23	56.0219	Western_Gray_Squirrel	0.82	2011-11-28	F	deer	Winter
mendo	F23	56.0548	California_Ground_Squirrel	0.45	2011-11-29	F	deer	Winter
mendo	F19	52.9151	California_Ground_Squirrel	0.45	2011-11-29	F	deer	Winter
mendo	F23	56.0877	Black-tailed_Deer	58.5	2011-11-30	F	deer	Winter
mendo	F17	21.1726	Black-tailed_Deer	39	2011-12-01	F	deer	Winter
mendo	F17	21.3041	Black-tailed_Deer	49	2011-12-05	F	deer	Winter
mendo	F23	56.2521	California_Ground_Squirrel	0.45	2011-12-05	F	deer	Winter
mendo	M33	89.2274	Black-tailed_Deer	59	2011-12-05	M	deer	Winter
mendo	F19	53.3096	Black-tailed_Deer	49	2011-12-11	F	deer	Winter
mendo	M33	89.5233	Black-tailed_Deer	57	2011-12-14	M	deer	Winter
mendo	M33	89.5233	Black-tailed_Deer	59	2011-12-14	M	deer	Winter
mendo	F19	53.6712	Black-tailed_Deer	59	2011-12-22	F	deer	Winter
mendo	F17	21.8959	Black-tailed_Deer	59	2011-12-23	F	deer	Winter
mendo	M33	90.0493	Black-tailed_Deer	59	2011-12-30	M	deer	Winter
mendo	F17	22.1918	Black-tailed_Deer	57	2012-01-01	F	deer	Winter
mendo	F19	54.0986	Black-tailed_Deer	49.5	2012-01-04	F	deer	Winter
mendo	F17	22.5863	Gray_Fox	4	2012-01-13	F	deer	Winter
mendo	F17	22.6192	California_Ground_Squirrel	0.45	2012-01-14	F	deer	Winter
mendo	F19	54.4603	Black-tailed_Deer	40	2012-01-15	F	deer	Winter
mendo	F17	22.6849	Black-tailed_Deer	49	2012-01-16	F	deer	Winter
mendo	F19	54.7562	Black-tailed_Deer	37.5	2012-01-24	F	deer	Winter
mendo	F17	22.9479	Black-tailed_Deer	39	2012-01-24	F	deer	Winter
mendo	F17	23.3753	Black-tailed_Deer	36	2012-02-06	F	deer	Winter
mendo	F17	23.6384	Black-tailed_Deer	37.25	2012-02-14	F	deer	Winter
mendo	F19	55.4795	Fisher	3.75	2012-02-15	F	deer	Spring
mendo	F17	23.8027	California_Ground_Squirrel	0.45	2012-02-19	F	deer	Spring
mendo	F17	23.8685	Black-tailed_Deer	49	2012-02-21	F	deer	Spring
mendo	F19	55.7425	Black-tailed_Deer	40	2012-02-23	F	deer	Spring
mendo	F17	24	Black-tailed_Deer	44	2012-02-25	F	deer	Spring
mendo	M33	91.9233	Black-tailed_Deer	49	2012-02-25	M	deer	Spring
mendo	F17	24.1315	Black-tailed_Deer	59	2012-02-29	F	deer	Spring
mendo	M33	92.1205	Black-tailed_Deer	49	2012-03-02	M	deer	Spring
mendo	F17	24.263	Black-tailed_Deer	49	2012-03-04	F	deer	Spring
mendo	F17	24.3616	Black-tailed_Deer	39.25	2012-03-07	F	deer	Spring
mendo	F17	24.4274	California_Towhee	0.055	2012-03-09	F	deer	Spring
mendo	M33	92.4493	Black-tailed_Deer	47.25	2012-03-12	M	deer	Spring
mendo	F17	24.5918	Black-tailed_Deer	49	2012-03-14	F	deer	Spring
mendo	M33	92.6137	Black-tailed_Deer	39	2012-03-17	M	deer	Spring
mendo	F17	24.8548	Black-tailed_Deer	40	2012-03-22	F	deer	Spring
mendo	M33	92.7781	Black-tailed_Deer	40	2012-03-22	M	deer	Spring
mendo	F17	25.1836	Black-tailed_Deer	40	2012-04-01	F	deer	Spring
mendo	M33	93.2712	California_Ground_Squirrel	0.45	2012-04-06	M	deer	Spring
mendo	F17	25.4795	Black-tailed_Deer	49	2012-04-10	F	deer	Spring
mendo	M33	93.4685	Black-tailed_Deer	39.25	2012-04-12	M	deer	Spring
mendo	F43	37.3315	Black-tailed_Deer	40	2012-04-24	F	deer	Spring
mendo	F17	26.0055	Black-tailed_Deer	39	2012-04-26	F	deer	Spring
mendo	F43	37.4301	Black-tailed_Deer	40	2012-04-27	F	deer	Spring
mendo	M33	94.0274	Black-tailed_Deer	35.5	2012-04-29	M	deer	Spring
mendo	F43	37.6274	Black-tailed_Deer	49.5	2012-05-03	F	deer	Spring
mendo	F17	26.4	Black-tailed_Deer	49	2012-05-08	F	deer	Spring
mendo	M33	94.3233	Black-tailed_Deer	49	2012-05-08	M	deer	Spring
mendo	F43	37.8575	Black-tailed_Deer	40	2012-05-10	F	deer	Spring
mendo	F17	26.4986	Black-tailed_Deer	35.5	2012-05-11	F	deer	Spring
mendo	M33	94.4548	Black-tailed_Deer	46.25	2012-05-12	M	deer	Spring
mendo	M33	94.5534	Black-tailed_Deer	49	2012-05-15	M	deer	Summer
mendo	F43	38.0548	Black-tailed_Deer	39	2012-05-16	F	deer	Summer
mendo	F17	26.6959	Black-tailed_Deer	40	2012-05-17	F	deer	Summer
mendo	F43	38.1205	Black-tailed_Deer	49	2012-05-18	F	deer	Summer
mendo	M33	94.6521	Black-tailed_Deer	39	2012-05-18	M	deer	Summer
mendo	M33	94.7836	California_Ground_Squirrel	0.45	2012-05-22	M	deer	Summer
mendo	F43	38.2521	Black-tailed_Deer	40	2012-05-22	F	deer	Summer
mendo	F17	26.926	Black-tailed_Deer	47.25	2012-05-24	F	deer	Summer
mendo	F43	38.4164	Black-tailed_Deer	58	2012-05-27	F	deer	Summer
mendo	F43	38.5151	Black-tailed_Deer	49	2012-05-30	F	deer	Summer
mendo	F17	27.1562	Black-tailed_Deer	49	2012-05-31	F	deer	Summer
mendo	M33	95.0795	Black-tailed_Deer	49.5	2012-05-31	M	deer	Summer
mendo	F43	38.5808	Black-tailed_Deer	49	2012-06-01	F	deer	Summer
mendo	F17	27.189	Black-tailed_Deer	49	2012-06-01	F	deer	Summer
mendo	F17	27.2877	Black-tailed_Deer	49	2012-06-04	F	deer	Summer
mendo	F43	38.7123	Black-tailed_Deer	37.5	2012-06-05	F	deer	Summer
mendo	M33	95.2767	Black-tailed_Deer	49.5	2012-06-06	M	deer	Summer
mendo	F17	27.3534	Black-tailed_Deer	49	2012-06-06	F	deer	Summer
mendo	F43	38.8438	Douglas_Squirrel	0.25	2012-06-09	F	deer	Summer
mendo	M33	95.3753	Black-tailed_Deer	2	2012-06-09	M	deer	Summer
mendo	F43	38.8767	Black-tailed_Deer	40	2012-06-10	F	deer	Summer
mendo	F17	27.5178	Black-tailed_Deer	49	2012-06-11	F	deer	Summer
mendo	M33	95.474	Black-tailed_Deer	39	2012-06-12	M	deer	Summer
mendo	F17	27.5836	Black-tailed_Deer	2	2012-06-13	F	deer	Summer
mendo	F43	39.0082	Black-tailed_Deer	59	2012-06-14	F	deer	Summer
mendo	F17	27.7151	California_Ground_Squirrel	0.45	2012-06-17	F	deer	Summer
mendo	F17	27.8137	California_Ground_Squirrel	0.45	2012-06-20	F	deer	Summer
mendo	F43	39.2055	Black-tailed_Deer	35.5	2012-06-20	F	deer	Summer
mendo	F17	27.8795	Black-tailed_Deer	49	2012-06-22	F	deer	Summer
mendo	F43	39.3041	Black-tailed_Deer	40	2012-06-23	F	deer	Summer
mendo	M33	95.8685	Black-tailed_Deer	49.5	2012-06-24	M	deer	Summer
mendo	F43	39.4685	Black-tailed_Deer	58	2012-06-28	F	deer	Summer
mendo	F43	39.5342	Black-tailed_Deer	3.5	2012-06-30	F	deer	Summer
mendo	M33	96.0658	Black-tailed_Deer	49	2012-06-30	M	deer	Summer
mendo	F43	39.6658	Black-tailed_Deer	49	2012-07-04	F	deer	Summer
mendo	M33	96.263	Black-tailed_Deer	58	2012-07-06	M	deer	Summer
mendo	M33	96.4932	Black-tailed_Deer	49	2012-07-13	M	deer	Summer
mendo	F43	39.9616	Black-tailed_Deer	57	2012-07-13	F	deer	Summer
mendo	F43	39.9945	Black-tailed_Deer	5.25	2012-07-14	F	deer	Summer
mendo	F43	40.0932	Black-tailed_Deer	59	2012-07-17	F	deer	Summer
mendo	M33	96.9205	Black-tailed_Deer	49	2012-07-26	M	deer	Summer
mendo	F43	40.4548	Black-tailed_Deer	39	2012-07-28	F	deer	Summer
mendo	M33	97.0849	Black-tailed_Deer	49.5	2012-07-31	M	deer	Summer
mendo	F43	40.6192	Black-tailed_Deer	7.25	2012-08-02	F	deer	Summer
mendo	M33	97.1507	Black-tailed_Deer	35.5	2012-08-02	M	deer	Summer
mendo	F43	40.6849	Black-tailed_Deer	7.25	2012-08-04	F	deer	Summer
mendo	F43	40.7178	Black-tailed_Deer	35.5	2012-08-05	F	deer	Summer
mendo	M33	97.3151	Black-tailed_Deer	7.25	2012-08-07	M	deer	Summer
mendo	F43	40.8164	California_Ground_Squirrel	0.45	2012-08-08	F	deer	Summer
mendo	F43	40.8493	Black-tailed_Deer	40	2012-08-09	F	deer	Summer
mendo	M33	97.3808	Black-tailed_Deer	9.25	2012-08-09	M	deer	Summer
mendo	F43	40.8822	California_Ground_Squirrel	0.45	2012-08-10	F	deer	Summer
mendo	M33	97.4466	Black-tailed_Deer	59	2012-08-11	M	deer	Summer
mendo	M33	97.5123	Black-tailed_Deer	49	2012-08-13	M	deer	Summer
mendo	F43	41.1452	Black-tailed_Deer	37.5	2012-08-18	F	deer	Autumn
mendo	M33	97.6767	Black-tailed_Deer	49	2012-08-18	M	deer	Autumn
mendo	M33	97.6767	Sapsucker	0.05	2012-08-18	M	deer	Autumn
mendo	M33	97.7096	Black-tailed_Deer	40	2012-08-19	M	deer	Autumn
mendo	F43	41.2438	Black-tailed_Deer	49	2012-08-21	F	deer	Autumn
mendo	M33	97.8411	Black-tailed_Deer	39	2012-08-23	M	deer	Autumn
mendo	F43	41.4082	Black-tailed_Deer	9.25	2012-08-26	F	deer	Autumn
mendo	M33	97.9397	Black-tailed_Deer	57	2012-08-26	M	deer	Autumn
mendo	F43	41.474	Western_Gray_Squirrel	0.82	2012-08-28	F	deer	Autumn
mendo	F43	41.474	Black-tailed_Deer	58	2012-08-28	F	deer	Autumn
mendo	F43	41.5726	Black-tailed_Deer	9.25	2012-08-31	F	deer	Autumn
mendo	F43	41.6055	Black-tailed_Deer	59	2012-09-01	F	deer	Autumn
mendo	M33	98.137	Black-tailed_Deer	39	2012-09-01	M	deer	Autumn
mendo	F43	41.6384	Douglas_Squirrel	0.25	2012-09-02	F	deer	Autumn
mendo	F43	41.6712	Western_Gray_Squirrel	0.82	2012-09-03	F	deer	Autumn
mendo	F43	41.6712	Black-tailed_Deer	14	2012-09-03	F	deer	Autumn
mendo	F43	41.8027	Black-tailed_Deer	40	2012-09-07	F	deer	Autumn
mendo	F43	41.8685	Black-tailed_Deer	15	2012-09-09	F	deer	Autumn
mendo	F43	41.9342	Black-tailed_Deer	14	2012-09-11	F	deer	Autumn
mendo	F43	41.9342	Douglas_Squirrel	0.25	2012-09-11	F	deer	Autumn
mendo	F43	41.9671	Black-tailed_Deer	14	2012-09-12	F	deer	Autumn
mendo	F43	42	Black-tailed_Deer	40	2012-09-13	F	deer	Autumn
mendo	F43	42.0329	Black-tailed_Deer	14	2012-09-14	F	deer	Autumn
mendo	M33	98.5644	Black-tailed_Deer	13	2012-09-14	M	deer	Autumn
mendo	M33	98.6301	Black-tailed_Deer	39	2012-09-16	M	deer	Autumn
mendo	F43	42.0986	Black-tailed_Deer	40	2012-09-16	F	deer	Autumn
mendo	F43	42.263	Black-tailed_Deer	14	2012-09-21	F	deer	Autumn
mendo	M33	98.8274	Black-tailed_Deer	14	2012-09-22	M	deer	Autumn
mendo	F43	42.3288	Black-tailed_Deer	49	2012-09-23	F	deer	Autumn
mendo	F43	42.3616	Black-tailed_Deer	49	2012-09-24	F	deer	Autumn
mendo	F43	42.3945	California_Ground_Squirrel	0.45	2012-09-25	F	deer	Autumn
mendo	F43	42.4603	Black-tailed_Deer	40	2012-09-27	F	deer	Autumn
mendo	F43	42.4932	Black-tailed_Deer	14	2012-09-28	F	deer	Autumn
mendo	F43	42.4932	California_Ground_Squirrel	0.45	2012-09-28	F	deer	Autumn
mendo	M33	99.1233	Black-tailed_Deer	19.5	2012-10-01	M	deer	Autumn
mendo	F43	42.6575	Black-tailed_Deer	35.5	2012-10-03	F	deer	Autumn
mendo	F43	42.7562	Black-tailed_Deer	22	2012-10-06	F	deer	Autumn
mendo	F43	42.789	Black-tailed_Deer	57	2012-10-07	F	deer	Autumn
mendo	M33	99.3863	Black-tailed_Deer	49	2012-10-09	M	deer	Autumn
mendo	F43	42.9205	Black-tailed_Deer	39	2012-10-11	F	deer	Autumn
mendo	F43	42.9534	Black-tailed_Deer	49	2012-10-12	F	deer	Autumn
mendo	F43	42.9863	Black-tailed_Deer	59	2012-10-13	F	deer	Autumn
mendo	F43	43.0192	Black-tailed_Deer	49	2012-10-14	F	deer	Autumn
mendo	M33	99.5507	Black-tailed_Deer	19.5	2012-10-14	M	deer	Autumn
mendo	M33	99.6493	Black-tailed_Deer	22	2012-10-17	M	deer	Autumn
mendo	F43	43.1507	Black-tailed_Deer	49	2012-10-18	F	deer	Autumn
mendo	M33	99.7151	Black-tailed_Deer	19.5	2012-10-19	M	deer	Autumn
mendo	M33	99.7479	Black-tailed_Deer	40	2012-10-20	M	deer	Autumn
mendo	F43	43.2164	Gray_Squirrel	0.82	2012-10-20	F	deer	Autumn
mendo	F43	43.2822	Black-tailed_Deer	40	2012-10-22	F	deer	Autumn
mendo	M33	99.9452	Black-tailed_Deer	49	2012-10-26	M	deer	Autumn
mendo	M33	100.011	Black-tailed_Deer	59	2012-10-28	M	deer	Autumn
mendo	F43	43.5123	Black-tailed_Deer	58	2012-10-29	F	deer	Autumn
mendo	F43	43.6767	Black-tailed_Deer	49	2012-11-03	F	deer	Autumn
mendo	F43	43.7096	Black-tailed_Deer	40	2012-11-04	F	deer	Autumn
mendo	F43	44.0712	Black-tailed_Deer	31	2012-11-15	F	deer	Winter
mendo	F43	44.1041	Black-tailed_Deer	59	2012-11-16	F	deer	Winter
siski	10M	31.0521	Coyote	14	2018-12-02 00:00:37	M	elk	Winter
siski	10M	31.0521	Coyote	14	2018-12-02 00:00:37	M	elk	Winter
siski	10M	31.3479	Coyote	14	2018-12-11 00:00:37	M	elk	Winter
siski	10M	31.4137	Deer	27	2018-12-13 20:01:10	M	elk	Winter
siski	12M	60.3945	Beaver	22.5	2018-12-26 12:00:40	M	elk	Winter
siski	12M	60.7233	Deer	31	2019-01-05 06:00:10	M	elk	Winter
siski	12M	60.9534	Deer	75	2019-01-12 06:00:10	M	elk	Winter
siski	12M	63.5836	Jackrabbit	2.2	2019-04-02 13:15:16	M	elk	Spring
siski	12M	63.7151	Deer	41	2019-04-06 10:35:08	M	elk	Spring
siski	12M	63.9123	Bird	0.126	2019-04-12 17:00:09	M	elk	Spring
siski	12M	63.9123	Western_Gray_Squirrel	0.65	2019-04-12 17:00:09	M	elk	Spring
siski	12M	64.1425	Scrub jay	0.085	2019-04-19 22:30:11	M	elk	Spring
siski	12M	64.2082	Bird	0.126	2019-04-21 14:30:10	M	elk	Spring
siski	12M	64.3397	Deer	50	2019-04-25 06:30:10	M	elk	Spring
siski	12M	64.4055	Turkey_vulture	1.425	2019-04-27 16:30:14	M	elk	Spring
siski	12M	65.5233	Deer	60	2019-05-31 18:00:26	M	elk	Summer
siski	12M	66.2466	Deer	68	2019-06-22 12:00:40	M	elk	Summer
siski	12M	67.7918	Deer	50	2019-08-08 10:00:41	M	elk	Summer
siski	12M	67.7918	Steller's_jay	0.12	2019-08-08 10:00:41	M	elk	Summer
siski	12M	67.989	Deer	10	2019-08-14	M	elk	Summer
siski	12M	67.989	Spotted_skunk	0.4665	2019-08-14	M	elk	Summer
siski	12M	68.3507	Deer	75	2019-08-25 03:10:11	M	elk	Autumn
siski	12M	68.4164	Deer	68	2019-08-27 07:25:09	M	elk	Autumn
siski	12M	68.5808	Deer	68	2019-09-01 07:35:14	M	elk	Autumn
siski	12M	68.7123	Deer	68	2019-09-05 07:50:08	M	elk	Autumn
siski	12M	68.811	Deer	50	2019-09-08 05:50:11	M	elk	Autumn
siski	12M	68.9753	Deer	14	2019-09-13 15:50:11	M	elk	Autumn
siski	12M	69.074	Deer	50	2019-09-16 06:35:08	M	elk	Autumn
siski	12M	73.0192	Deer	68	2020-01-14 18:01:40	M	elk	Winter
siski	13F	72.8219	Deer	50	2019-03-09 08:01:02	F	elk	Spring
siski	13F	72.9205	Deer	38	2019-03-12 20:00:40	F	elk	Spring
siski	13F	73.0521	Deer	38	2019-03-16 04:00:47	F	elk	Spring
siski	13F	73.1507	Deer	68	2019-03-19 06:00:09	F	elk	Spring
siski	13F	73.2164	Deer	68	2019-03-21 08:00:39	F	elk	Spring
siski	13F	73.3151	Deer	38	2019-03-24 16:00:10	F	elk	Spring
siski	13F	73.3808	Deer	50	2019-03-26 04:00:39	F	elk	Spring
siski	13F	73.4466	Deer	38	2019-03-28 06:00:38	F	elk	Spring
siski	13F	73.5452	Deer	38	2019-03-31 16:00:36	F	elk	Spring
siski	13F	73.5781	Deer	68	2019-04-01 00:00:38	F	elk	Spring
siski	13F	73.7425	Deer	75	2019-04-06 03:20:10	F	elk	Spring
siski	13F	73.9068	Bird	0.126	2019-04-11 02:15:09	F	elk	Spring
siski	13F	73.9068	Deer	50	2019-04-11 12:15:09	F	elk	Spring
siski	13F	74.0055	Deer	68	2019-04-14 19:25:40	F	elk	Spring
siski	13F	74.0055	Deer	68	2019-04-14 07:25:15	F	elk	Spring
siski	13F	74.2027	Deer	68	2019-04-20 06:00:09	F	elk	Spring
siski	13F	74.2027	Deer	41	2019-04-20 18:00:09	F	elk	Spring
siski	13F	74.3014	Deer	60	2019-04-23 16:00:09	F	elk	Spring
siski	13F	74.3014	Deer	41	2019-04-23 16:00:09	F	elk	Spring
siski	13F	77.9507	Deer	10	2019-08-12 16:00:11	F	elk	Summer
siski	13F	77.9836	Deer	60	2019-08-13 14:01:38	F	elk	Summer
siski	13F	78.0822	Deer	10	2019-08-16 12:05:09	F	elk	Autumn
siski	13F	78.1808	Deer	68	2019-08-19 01:45:13	F	elk	Autumn
siski	13F	78.3123	Deer	10	2019-08-23 08:20:22	F	elk	Autumn
siski	13F	78.3123	Northern_flicker	0.17	2019-08-23 08:20:22	F	elk	Autumn
siski	13F	78.3123	Turkey	7.3	2019-08-23 08:20:22	F	elk	Autumn
siski	13F	78.3781	Deer	50	2019-08-25 12:55:10	F	elk	Autumn
siski	13F	78.3781	Deer	50	2019-08-25 16:55:09	F	elk	Autumn
siski	13F	78.4438	Deer	68	2019-08-27 04:55:11	F	elk	Autumn
siski	13F	78.5096	Deer	10	2019-08-29 08:05:10	F	elk	Autumn
siski	13F	78.7397	Steller's_jay	0.12	2019-09-05 01:05:10	F	elk	Autumn
siski	13F	78.7397	Deer	50	2019-09-05 17:05:10	F	elk	Autumn
siski	13F	78.7397	Deer	50	2019-09-05 19:05:19	F	elk	Autumn
siski	13F	78.8055	Deer	50	2019-09-07 03:55:32	F	elk	Autumn
siski	13F	79.3315	Deer	68	2019-09-23 04:01:38	F	elk	Autumn
siski	13F	79.9562	Bird	0.126	2019-10-12 08:01:00	F	elk	Autumn
siski	13F	80.2192	Deer	19	2019-10-20 00:00:40	F	elk	Autumn
siski	13F	80.2849	Deer	75	2019-10-22 04:01:08	F	elk	Autumn
siski	13F	81.6329	Deer	75	2019-12-02 00:00:37	F	elk	Winter
siski	13F	82.7178	Deer	31	2020-01-04 02:00:40	F	elk	Winter
siski	13F	82.8493	Deer	60	2020-01-08 19:55:09	F	elk	Winter
siski	13F	82.8493	Deer	60	2020-01-08 19:55:09	F	elk	Winter
siski	13F	82.9808	Bird	0.126	2020-01-12 04:00:37	F	elk	Winter
siski	13F	83.0466	Deer	75	2020-01-14 18:00:09	F	elk	Winter
siski	13F	83.3753	Deer	75	2020-01-24 06:00:44	F	elk	Winter
siski	13F	83.6055	Deer	75	2020-01-31 10:00:09	F	elk	Winter
siski	13F	83.6712	Deer	75	2020-02-02 16:30:08	F	elk	Winter
siski	14M	74.4329	Deer	50	2019-06-02 10:00:39	M	deer	Summer
siski	14M	76.1425	Deer	7	2019-07-24 04:00:31	M	deer	Summer
siski	14M	76.1753	Deer	7	2019-07-25 00:00:26	M	deer	Summer
siski	14M	77.063	Deer	10	2019-08-21 08:00:38	M	deer	Autumn
siski	14M	77.1945	Deer	10	2019-08-25 16:00:35	M	deer	Autumn
siski	14M	77.3918	Deer	75	2019-08-31 12:25:08	M	deer	Autumn
siski	14M	77.8521	Deer	75	2019-09-14 02:30:13	M	deer	Autumn
siski	14M	81.6	Deer	50	2020-01-06 00:00:10	M	deer	Winter
siski	15M	66.2301	Pronghorn	47	2019-05-25 06:00:39	M	deer	Summer
siski	15M	66.4603	Bird	0.126	2019-06-01 04:00:37	M	deer	Summer
siski	15M	66.4603	Deer	68	2019-06-01 06:00:19	M	deer	Summer
siski	15M	66.6247	Deer	50	2019-06-06 10:00:40	M	deer	Summer
siski	15M	66.6247	Deer	50	2019-06-06 14:01:08	M	deer	Summer
siski	15M	67.1507	Deer	4	2019-06-22 08:00:15	M	deer	Summer
siski	15M	67.1836	Deer	4	2019-06-23 06:00:38	M	deer	Summer
siski	15M	67.2822	Deer	60	2019-06-26 08:00:15	M	deer	Summer
siski	15M	67.3479	Deer	4	2019-06-28 12:01:08	M	deer	Summer
siski	15M	67.611	Coyote	14	2019-07-06 10:00:40	M	deer	Summer
siski	15M	67.6438	Bird	0.126	2019-07-07 16:00:39	M	deer	Summer
siski	1F	60.0986	Deer	60	2017-05-11 10:00:38	F	elk	Spring
siski	1F	60.3288	Deer	44	2017-05-18 18:00:08	F	elk	Summer
siski	1F	60.4603	Deer	75	2017-05-22 16:00:39	F	elk	Summer
siski	1F	61.1178	Deer	50	2017-06-11 06:00:11	F	elk	Summer
siski	1F	61.611	Deer	75	2017-06-26 16:01:32	F	elk	Summer
siski	1F	61.9726	Deer	60	2017-07-07 00:01:08	F	elk	Summer
siski	1F	62.0055	Deer	7	2017-07-08 14:01:08	F	elk	Summer
siski	1F	62.2027	Deer	7	2017-07-14 02:00:39	F	elk	Summer
siski	1F	62.7288	Deer	75	2017-07-30 08:00:38	F	elk	Summer
siski	1F	63.0247	Deer	68	2017-08-08 08:00:49	F	elk	Summer
siski	1F	63.7808	Deer	10	2017-08-31 08:00:50	F	elk	Autumn
siski	1F	64.1096	Deer	50	2017-09-10 02:02:30	F	elk	Autumn
siski	1F	64.1425	Deer	50	2017-09-11 04:00:15	F	elk	Autumn
siski	1F	64.2082	Deer	75	2017-09-13 12:00:39	F	elk	Autumn
siski	1F	64.5041	Deer	14	2017-09-22 02:55:09	F	elk	Autumn
siski	1F	64.7014	Deer	60	2017-09-28 22:55:11	F	elk	Autumn
siski	1F	64.9315	Deer	60	2017-10-05 12:55:16	F	elk	Autumn
siski	1F	65.2274	Deer	19	2017-10-14 14:00:38	F	elk	Autumn
siski	1F	65.326	Deer	19	2017-10-17 12:00:23	F	elk	Autumn
siski	1F	65.4247	Deer	68	2017-10-20 02:00:10	F	elk	Autumn
siski	1F	65.4247	Deer	19	2017-10-20 02:00:10	F	elk	Autumn
siski	1F	65.8521	Deer	60	2017-11-02 10:00:40	F	elk	Autumn
siski	1F	66.1808	Deer	60	2017-11-12 14:01:06	F	elk	Autumn
siski	1F	66.674	Deer	75	2017-11-27 18:00:38	F	elk	Winter
siski	1F	67.1342	Deer	60	2017-12-11 10:00:39	F	elk	Winter
siski	1F	67.3644	Deer	50	2017-12-18 18:00:40	F	elk	Winter
siski	1F	67.5616	Deer	27	2017-12-24 14:00:39	F	elk	Winter
siski	1F	67.8247	Deer	50	2018-01-01 12:00:17	F	elk	Winter
siski	1F	67.9233	Deer	60	2018-01-04 12:00:56	F	elk	Winter
siski	1F	68.1863	Deer	75	2018-01-12 08:00:37	F	elk	Winter
siski	1F	68.3836	American_Robin	0.077	2018-01-18 03:05:37	F	elk	Winter
siski	1F	68.4822	Deer	50	2018-01-21 12:55:09	F	elk	Winter
siski	1F	68.7452	Deer	50	2018-01-29 02:05:09	F	elk	Winter
siski	1F	69.2055	Deer	75	2018-02-12 06:05:10	F	elk	Winter
siski	1F	69.7315	Deer	68	2018-02-28 18:00:38	F	elk	Spring
siski	1F	70.0274	Deer	50	2018-03-09 20:00:37	F	elk	Spring
siski	1F	70.126	Deer	38	2018-03-12 12:01:02	F	elk	Spring
siski	1F	70.4219	Deer	68	2018-03-21 14:00:40	F	elk	Spring
siski	1F	70.4548	Deer	75	2018-03-22 10:00:09	F	elk	Spring
siski	1F	70.8493	Badger	8	2018-04-03 04:00:38	F	elk	Spring
siski	1F	70.9479	Deer	50	2018-04-06 06:00:38	F	elk	Spring
siski	1F	71.0466	Deer	68	2018-04-09 00:00:38	F	elk	Spring
siski	1F	71.2438	Deer	41	2018-04-15 02:00:40	F	elk	Spring
siski	1F	71.6055	Deer	60	2018-04-26 00:01:08	F	elk	Spring
siski	1F	71.8027	Deer	68	2018-05-02 18:00:39	F	elk	Spring
siski	1F	72.1315	Deer	75	2018-05-12 00:01:08	F	elk	Spring
siski	1F	72.3288	Deer	75	2018-05-18 06:00:38	F	elk	Summer
siski	1F	73.0849	Deer	60	2018-06-10 02:00:39	F	elk	Summer
siski	1F	73.3808	Deer	68	2018-06-19 04:00:40	F	elk	Summer
siski	1F	73.7425	Deer	4	2018-06-30 22:00:39	F	elk	Summer
siski	1F	74.5644	Deer	7	2018-07-25 06:00:39	F	elk	Summer
siski	1F	74.7616	Deer	50	2018-07-31 10:00:39	F	elk	Summer
siski	1F	74.9918	Deer	68	2018-08-07 02:00:39	F	elk	Summer
siski	1F	75.0575	Deer	50	2018-08-09 06:00:10	F	elk	Summer
siski	1F	75.3205	Deer	50	2018-08-17 02:00:39	F	elk	Autumn
siski	1F	75.4849	Deer	10	2018-08-22 16:00:38	F	elk	Autumn
siski	1F	75.5836	Deer	10	2018-08-25 18:00:41	F	elk	Autumn
siski	1F	75.6493	Deer	10	2018-08-27 02:00:38	F	elk	Autumn
siski	1F	78.9041	Deer	27	2018-12-04 18:00:39	F	elk	Winter
siski	1F	79.7918	Deer	68	2018-12-31 16:00:39	F	elk	Winter
siski	1F	80.0219	Deer	31	2019-01-07 12:00:39	F	elk	Winter
siski	1F	80.1534	Deer	31	2019-01-11 18:01:02	F	elk	Winter
siski	1F	80.5479	Deer	31	2019-01-23 14:00:36	F	elk	Winter
siski	1F	80.8767	Deer	60	2019-02-02 16:00:30	F	elk	Winter
siski	1F	81.4685	Deer	68	2019-02-20 02:00:40	F	elk	Spring
siski	1F	81.7644	Deer	50	2019-03-01 16:01:01	F	elk	Spring
siski	1F	81.9616	Deer	50	2019-03-07 10:00:14	F	elk	Spring
siski	1F	81.9616	Northern_flicker	0.17	2019-03-07 10:00:14	F	elk	Spring
siski	1F	82.5205	Deer	38	2019-03-24 08:00:38	F	elk	Spring
siski	1F	82.6849	Deer	60	2019-03-29 02:00:39	F	elk	Spring
siski	1F	83.0137	Deer	60	2019-04-08 14:00:10	F	elk	Spring
siski	1F	83.474	Deer	50	2019-04-22 08:00:40	F	elk	Spring
siski	1F	83.7041	Deer	60	2019-04-29 12:00:06	F	elk	Spring
siski	1F	84.7562	Deer	60	2019-05-31 08:00:09	F	elk	Summer
siski	2F	27.1973	Coyote	14	2017-02-18 18:01:42	F	elk	Spring
siski	2F	27.2959	Deer	75	2017-02-21 22:01:33	F	elk	Spring
siski	3M	31.5781	Deer	60	2017-04-16 10:00:09	M	elk	Spring
siski	3M	31.9397	Deer	60	2017-04-27 12:00:20	M	elk	Spring
siski	3M	33.9781	Deer	60	2017-06-28 20:01:08	M	elk	Summer
siski	3M	33.9781	Deer	4	2017-06-28 20:01:08	M	elk	Summer
siski	3M	34.3068	Deer	7	2017-07-08 08:00:10	M	elk	Summer
siski	3M	35.2932	Deer	10	2017-08-07 14:00:38	M	elk	Summer
siski	3M	35.9836	Deer	10	2017-08-28 04:01:10	M	elk	Autumn
siski	3M	36.1151	Deer	75	2017-09-01 08:00:38	M	elk	Autumn
siski	3M	36.6082	Grouse	1.135	2017-09-16 10:00:09	M	elk	Autumn
siski	3M	36.674	Coyote	14	2017-09-18 04:00:40	M	elk	Autumn
siski	3M	36.7397	Turkey_vulture	1.425	2017-09-20 22:00:39	M	elk	Autumn
siski	3M	36.7726	Deer	60	2017-09-21 22:00:39	M	elk	Autumn
siski	3M	36.937	Deer	60	2017-09-26 04:00:10	M	elk	Autumn
siski	3M	37.0685	Unknown_mammal	6.6137	2017-09-30	M	elk	Autumn
siski	3M	37.2329	Deer	19	2017-10-05 08:00:39	M	elk	Autumn
siski	3M	37.2329	Magpie	0.1775	2017-10-05 08:00:39	M	elk	Autumn
siski	3M	37.2329	Northern_flicker	0.17	2017-10-05 08:00:39	M	elk	Autumn
siski	3M	37.2986	Bird	0.126	2017-10-07 16:00:40	M	elk	Autumn
siski	3M	37.5288	Deer	50	2017-10-14 10:00:08	M	elk	Autumn
siski	3M	37.7589	Deer	75	2017-10-21 02:45:09	M	elk	Autumn
siski	3M	38.3507	Deer	60	2017-11-08 14:45:09	M	elk	Autumn
siski	3M	38.6466	Deer	60	2017-11-17 08:00:40	M	elk	Winter
siski	3M	39.337	Unknown_mammal	6.6137	2017-12-08 10:00:39	M	elk	Winter
siski	3M	39.3699	Muskrat	1.1358	2017-12-09 04:00:37	M	elk	Winter
siski	3M	39.6	Deer	68	2017-12-16 02:00:39	M	elk	Winter
siski	3M	39.863	Woodpecker	0.17	2017-12-24 06:00:18	M	elk	Winter
siski	3M	40.0932	Deer	75	2017-12-31 16:00:39	M	elk	Winter
siski	3M	40.2247	Bird	0.126	2018-01-04 10:00:14	M	elk	Winter
siski	3M	40.2247	Deer	75	2018-01-04 10:00:14	M	elk	Winter
siski	3M	40.2904	Deer	50	2018-01-06 18:00:39	M	elk	Winter
siski	3M	40.3562	Beaver	22.5	2018-01-08 08:00:39	M	elk	Winter
siski	3M	40.7507	American_Robin	0.077	2018-01-20 13:15:09	M	elk	Winter
siski	3M	40.7507	Deer	60	2018-01-20 13:15:09	M	elk	Winter
siski	3M	40.8493	Deer	60	2018-01-23 07:15:23	M	elk	Winter
siski	3M	41.2438	Deer	68	2018-02-04 01:15:10	M	elk	Winter
siski	3M	41.474	Deer	75	2018-02-11 03:50:15	M	elk	Winter
siski	3M	41.8356	Deer	50	2018-02-22 16:00:09	M	elk	Spring
siski	3M	42.3288	Deer	50	2018-03-09 10:00:40	M	elk	Spring
siski	3M	42.7562	Deer	38	2018-03-22 06:00:56	M	elk	Spring
siski	3M	43.1507	Beaver	22.5	2018-04-03 10:00:14	M	elk	Spring
siski	3M	43.2493	Deer	68	2018-04-06 06:00:56	M	elk	Spring
siski	3M	43.5452	Deer	41	2018-04-15 04:00:37	M	elk	Spring
siski	3M	43.5781	Canada_goose	6.95	2018-04-16 08:00:37	M	elk	Spring
siski	3M	43.8411	Canada_goose	6.95	2018-04-24 02:00:09	M	elk	Spring
siski	3M	43.8411	American_Robin	0.077	2018-04-24 16:00:39	M	elk	Spring
siski	3M	44.0384	Deer_mouse	0.017	2018-04-30 12:00:38	M	elk	Spring
siski	3M	44.0384	Deer_mouse	0.017	2018-04-30 12:00:38	M	elk	Spring
siski	3M	44.0384	Northern_flicker	0.17	2018-04-30 12:00:38	M	elk	Spring
siski	3M	44.0712	Deer	60	2018-05-01 14:00:15	M	elk	Spring
siski	3M	44.7945	Deer	75	2018-05-23 14:00:40	M	elk	Summer
siski	3M	45.2219	Deer	60	2018-06-05 14:00:37	M	elk	Summer
siski	3M	45.3863	Deer	4	2018-06-10 08:00:40	M	elk	Summer
siski	3M	46.274	Elk	39	2018-07-07 06:00:08	M	elk	Summer
siski	3M	46.8658	Bird	0.126	2018-07-25 10:00:38	M	elk	Summer
siski	3M	46.8658	Deer	7	2018-07-25 10:00:38	M	elk	Summer
siski	3M	46.9644	Bird	0.126	2018-07-28 20:00:38	M	elk	Summer
siski	3M	47.1945	Elk	50	2018-08-04 20:01:08	M	elk	Summer
siski	3M	47.326	Elk	50	2018-08-08 00:00:16	M	elk	Summer
siski	3M	47.8192	Deer	10	2018-08-23 06:01:08	M	elk	Autumn
siski	3M	47.9507	Deer	10	2018-08-27 06:00:37	M	elk	Autumn
siski	3M	49.3644	Deer	19	2018-10-09 10:00:39	M	elk	Autumn
siski	3M	49.6274	Deer	75	2018-10-17 08:00:39	M	elk	Autumn
siski	3M	50.3507	Deer	50	2018-11-08 06:00:38	M	elk	Autumn
siski	3M	50.9096	Deer	75	2018-11-25 06:00:38	M	elk	Winter
siski	3M	52.2575	Deer	60	2019-01-05 08:00:56	M	elk	Winter
siski	3M	52.2575	Northern_flicker	0.17	2019-01-05 08:00:56	M	elk	Winter
siski	4M	44.0055	Elk	179	2017-03-30 10:00:49	M	elk	Spring
siski	4M	44.3671	Deer	60	2017-04-10 17:04:27	M	elk	Spring
siski	4M	45.2877	Deer	75	2017-05-08 18:00:40	M	elk	Spring
siski	4M	45.3534	Deer	60	2017-05-10 22:00:38	M	elk	Spring
siski	4M	45.3534	Deer	60	2017-05-10 22:00:38	M	elk	Spring
siski	4M	54.6247	Deer	35	2018-02-16 06:00:09	M	elk	Spring
siski	4M	54.8219	Deer	35	2018-02-22 17:15:08	M	elk	Spring
siski	4M	55.0192	Deer	50	2018-02-28 03:15:08	M	elk	Spring
siski	4M	55.1178	Deer	68	2018-03-03 17:15:09	M	elk	Spring
siski	4M	55.4466	Deer	60	2018-03-13	M	elk	Spring
siski	4M	55.7753	Deer	75	2018-03-23 16:00:40	M	elk	Spring
siski	4M	56.137	Deer	60	2018-04-03 16:00:40	M	elk	Spring
siski	4M	56.4	Deer	41	2018-04-11 02:00:37	M	elk	Spring
siski	4M	56.7616	Elk	179	2018-04-22 20:00:40	M	elk	Spring
siski	4M	56.8932	Bird	0.126	2018-04-26 14:00:37	M	elk	Spring
siski	4M	57.3205	Deer	60	2018-05-09 00:01:00	M	elk	Spring
siski	4M	57.6164	Deer	60	2018-05-18	M	elk	Summer
siski	4M	58.5699	Elk	179	2018-06-16 04:00:09	M	elk	Summer
siski	4M	59.063	Deer	50	2018-07-01 04:00:14	M	elk	Summer
siski	4M	59.2932	Elk	179	2018-07-08 18:00:39	M	elk	Summer
siski	4M	59.2932	Elk	39	2018-07-08 18:00:39	M	elk	Summer
siski	4M	61.0027	Deer	50	2018-08-29	M	elk	Autumn
siski	4M	61.3644	Deer	75	2018-09-09 08:00:39	M	elk	Autumn
siski	4M	61.4301	Deer	50	2018-09-11 04:00:38	M	elk	Autumn
siski	4M	62.1863	Deer	50	2018-10-04 17:35:09	M	elk	Autumn
siski	4M	62.3178	Deer	68	2018-10-08 05:05:07	M	elk	Autumn
siski	4M	62.3178	Steller's_jay	0.12	2018-10-08 05:05:07	M	elk	Autumn
siski	4M	62.3836	Deer	50	2018-10-10 19:05:09	M	elk	Autumn
siski	4M	62.4822	Deer	19	2018-10-13 17:15:11	M	elk	Autumn
siski	4M	62.6466	Deer	75	2018-10-18 17:15:10	M	elk	Autumn
siski	4M	62.9425	Deer	75	2018-10-27 21:15:09	M	elk	Autumn
siski	4M	63.4027	Deer	23	2018-11-10 16:00:40	M	elk	Autumn
siski	4M	63.9945	Deer	23	2018-11-28 20:01:32	M	elk	Winter
siski	5M	57.9945	Deer	50	2017-03-25 00:01:02	M	elk	Spring
siski	5M	58.0932	Deer	50	2017-03-28 08:00:38	M	elk	Spring
siski	5M	58.6192	Elk	179	2017-04-13 00:00:39	M	elk	Spring
siski	5M	59.6384	Deer	75	2017-05-14 00:00:38	M	elk	Spring
siski	5M	59.737	Deer	60	2017-05-17 06:00:08	M	elk	Summer
siski	5M	60.0986	Elk	18	2017-05-28 12:00:10	M	elk	Summer
siski	5M	60.1644	Elk	18	2017-05-30 04:01:08	M	elk	Summer
siski	5M	60.3288	Elk	28	2017-06-04 04:00:38	M	elk	Summer
siski	5M	60.8548	Elk	28	2017-06-20	M	elk	Summer
siski	5M	63.3534	Deer	75	2017-09-04 04:00:10	M	elk	Autumn
siski	5M	64.0438	Porcupine	9.5	2017-09-25 02:00:40	M	elk	Autumn
siski	5M	64.0767	Deer	75	2017-09-26 10:00:40	M	elk	Autumn
siski	5M	65.1616	Deer	60	2017-10-29 16:00:40	M	elk	Autumn
siski	5M	65.6548	Deer	23	2017-11-13 12:00:40	M	elk	Autumn
siski	5M	65.9178	Deer	75	2017-11-21 06:00:56	M	elk	Winter
siski	5M	66.3452	Deer	50	2017-12-04 10:00:39	M	elk	Winter
siski	5M	66.937	Deer	75	2017-12-22 06:00:08	M	elk	Winter
siski	5M	67.463	Bird	0.126	2018-01-07 14:00:39	M	elk	Winter
siski	5M	67.6603	Coyote	14	2018-01-13 00:01:10	M	elk	Winter
siski	5M	67.7589	Deer	60	2018-01-16 16:00:10	M	elk	Winter
siski	5M	72.9863	Elk	28	2018-06-24 08:01:09	M	elk	Summer
siski	5M	73.1836	Elk	28	2018-06-30 06:00:24	M	elk	Summer
siski	5M	73.4137	Gray_Fox	5.5	2018-07-07 10:10:09	M	elk	Summer
siski	5M	73.4466	Gray_Fox	5.5	2018-07-08 14:10:12	M	elk	Summer
siski	5M	73.5452	Gray_Fox	5.5	2018-07-11 11:45:09	M	elk	Summer
siski	5M	74.0055	Elk	179	2018-07-25 23:55:14	M	elk	Summer
siski	5M	74.4658	Deer	10	2018-08-08 02:00:36	M	elk	Summer
siski	5M	75.2877	Deer	60	2018-09-02 02:01:08	M	elk	Autumn
siski	5M	75.5836	Deer	75	2018-09-11 00:01:35	M	elk	Autumn
siski	5M	75.9123	Bird	0.126	2018-09-21 08:00:40	M	elk	Autumn
siski	5M	75.9123	Deer	14	2018-09-21 08:00:40	M	elk	Autumn
siski	5M	75.9123	Deer	14	2018-09-21 08:00:40	M	elk	Autumn
siski	5M	77.7863	Porcupine	9.5	2018-11-17 08:00:08	M	elk	Winter
siski	5M	77.7863	Coyote	14	2018-11-17 12:00:12	M	elk	Winter
siski	5M	77.9836	Deer	50	2018-11-23	M	elk	Winter
siski	5M	77.9836	Elk	217	2018-11-23	M	elk	Winter
siski	5M	78.6411	Deer	68	2018-12-13 06:10:10	M	elk	Winter
siski	5M	79.1671	Coyote	14	2018-12-29 08:01:08	M	elk	Winter
siski	5M	80.3178	Deer	35	2019-02-02 12:00:39	M	elk	Winter
siski	5M	80.4822	Deer	75	2019-02-07 06:00:13	M	elk	Winter
siski	5M	82.1918	Badger	8	2019-03-31 08:00:11	M	elk	Spring
siski	5M	82.8822	Bird	0.126	2019-04-21 16:00:38	M	elk	Spring
siski	6M	36.1973	Grouse	1.135	2017-11-14 16:00:38	M	elk	Autumn
siski	6M	36.2301	Deer	50	2017-11-15 14:00:40	M	elk	Winter
siski	6M	36.3945	Deer	60	2017-11-20 12:00:10	M	elk	Winter
siski	7M	34.5863	Deer	27	2017-12-19 14:01:02	M	elk	Winter
siski	7M	34.7836	Unknown_mammal	6.6137	2017-12-25 08:01:08	M	elk	Winter
siski	7M	34.9151	Deer	68	2017-12-29 20:00:39	M	elk	Winter
siski	7M	35.4082	Deer	75	2018-01-13 16:01:08	M	elk	Winter
siski	7M	35.6712	Deer	75	2018-01-21 04:00:39	M	elk	Winter
siski	7M	36	Deer	60	2018-01-31 08:00:40	M	elk	Winter
siski	7M	36.9205	Varied_thrush	0.0825	2018-02-28 02:00:56	M	elk	Spring
siski	7M	36.9534	California_Ground_Squirrel	0.509	2018-03-01 00:00:39	M	elk	Spring
siski	7M	36.9534	Deer	38	2018-03-01 04:00:38	M	elk	Spring
siski	7M	37.0849	Deer	50	2018-03-05 04:00:10	M	elk	Spring
siski	7M	37.5452	Deer	68	2018-03-19 08:00:39	M	elk	Spring
siski	7M	37.5452	Northern_flicker	0.17	2018-03-19 08:00:39	M	elk	Spring
siski	7M	38.137	Jackrabbit	2.2	2018-04-06 22:00:39	M	elk	Spring
siski	7M	38.2027	Deer	68	2018-04-08 06:00:38	M	elk	Spring
siski	7M	38.5973	American_Robin	0.077	2018-04-20 15:05:09	M	elk	Spring
siski	7M	38.6301	Deer	75	2018-04-21 01:05:14	M	elk	Spring
siski	7M	38.8603	Deer	60	2018-04-28 09:25:09	M	elk	Spring
siski	7M	39.189	Deer	60	2018-05-08 23:25:10	M	elk	Spring
siski	7M	39.6822	Deer	60	2018-05-23	M	elk	Summer
siski	7M	40.4384	Deer	60	2018-06-15 06:00:39	M	elk	Summer
siski	7M	40.8986	Deer	60	2018-06-29 08:00:13	M	elk	Summer
siski	7M	41.0959	Deer	60	2018-07-05 06:00:12	M	elk	Summer
siski	7M	42.1479	Deer	75	2018-08-06 14:00:56	M	elk	Summer
siski	7M	42.5425	Bear	12	2018-08-18 08:01:08	M	elk	Autumn
siski	7M	42.7068	Deer	60	2018-08-23 12:00:37	M	elk	Autumn
siski	7M	43.9233	Deer	14	2018-09-29	M	elk	Autumn
siski	7M	44.2192	Deer	60	2018-10-08	M	elk	Autumn
siski	7M	44.4164	Deer	75	2018-10-14 16:01:26	M	elk	Autumn
siski	7M	45.6986	Deer	75	2018-11-22	M	elk	Winter
siski	7M	46.7178	Deer	50	2018-12-23 04:00:40	M	elk	Winter
siski	7M	46.9479	Deer	68	2018-12-30 16:00:39	M	elk	Winter
siski	7M	36.4603	Deer	60	2018-02-14	M	elk	Winter
siski	8F	54.2301	Deer	27	2017-12-28 22:01:11	F	elk	Winter
siski	8F	54.3945	American_Robin	0.077	2018-01-02 02:00:39	F	elk	Winter
siski	8F	54.3945	Deer	31	2018-01-02 02:00:39	F	elk	Winter
siski	8F	54.5589	Deer	31	2018-01-07 02:01:04	F	elk	Winter
siski	8F	54.6247	Deer	31	2018-01-09 22:00:39	F	elk	Winter
siski	8F	54.8219	Deer	60	2018-01-15 04:00:39	F	elk	Winter
siski	8F	54.9205	Deer	75	2018-01-18 12:00:38	F	elk	Winter
siski	8F	55.5123	Deer	50	2018-02-05 04:00:39	F	elk	Winter
siski	8F	55.7425	Deer	35	2018-02-12 06:00:39	F	elk	Winter
siski	8F	55.9068	Deer	50	2018-02-17 06:00:39	F	elk	Spring
siski	8F	56.0055	Deer	35	2018-02-20 23:45:10	F	elk	Spring
siski	8F	56.137	Deer	60	2018-02-24 11:45:08	F	elk	Spring
siski	8F	56.5315	Deer	75	2018-03-08 05:45:08	F	elk	Spring
siski	8F	56.663	Deer	50	2018-03-12 07:45:07	F	elk	Spring
siski	8F	56.663	Skunk	0.4665	2018-03-12 07:45:07	F	elk	Spring
siski	8F	56.9918	Deer	60	2018-03-22 08:00:40	F	elk	Spring
siski	8F	57.1562	Deer	60	2018-03-27 18:00:13	F	elk	Spring
siski	8F	57.3205	Deer	60	2018-04-01 14:00:39	F	elk	Spring
siski	8F	57.5507	Deer	50	2018-04-08 08:00:39	F	elk	Spring
siski	8F	57.6164	Deer	68	2018-04-10 08:01:26	F	elk	Spring
siski	8F	57.6164	Northern_flicker	0.17	2018-04-10 08:01:26	F	elk	Spring
siski	8F	57.9452	Gray_Fox	5.5	2018-04-20 16:00:38	F	elk	Spring
siski	8F	58.1096	Bobcat	9.5	2018-04-25 08:00:12	F	elk	Spring
siski	8F	58.1425	Bird	0.126	2018-04-26 14:00:39	F	elk	Spring
siski	8F	58.2082	Deer	75	2018-04-28 06:00:38	F	elk	Spring
siski	8F	58.3726	American_Robin	0.077	2018-05-03 12:00:39	F	elk	Spring
siski	8F	58.4712	Deer	68	2018-05-06 04:01:38	F	elk	Spring
siski	8F	58.5699	Deer	60	2018-05-09 10:00:35	F	elk	Spring
siski	8F	58.6027	Bird	0.126	2018-05-10 16:00:38	F	elk	Spring
siski	8F	58.7342	Deer	60	2018-05-14 08:00:39	F	elk	Spring
siski	8F	59.1945	Deer	60	2018-05-28 16:00:48	F	elk	Summer
siski	8F	59.3918	Deer	60	2018-06-03 16:00:39	F	elk	Summer
siski	8F	59.4904	Deer	60	2018-06-06 10:00:12	F	elk	Summer
siski	8F	59.5233	Deer	50	2018-06-07 02:00:40	F	elk	Summer
siski	8F	59.6219	Deer	60	2018-06-10 22:00:10	F	elk	Summer
siski	8F	59.8849	Deer	60	2018-06-18 18:00:40	F	elk	Summer
siski	8F	60.1479	Deer	60	2018-06-26 16:00:39	F	elk	Summer
siski	8F	60.3452	Deer	60	2018-07-02 02:00:40	F	elk	Summer
siski	8F	60.4438	Deer	7	2018-07-05 05:40:09	F	elk	Summer
siski	8F	60.4767	Deer	60	2018-07-06 07:40:10	F	elk	Summer
siski	8F	60.5753	Bird	0.126	2018-07-09 05:25:10	F	elk	Summer
siski	8F	60.5753	Grouse	1.135	2018-07-09 21:15:12	F	elk	Summer
siski	8F	60.6082	Deer	60	2018-07-10 05:10:08	F	elk	Summer
siski	8F	60.6082	Unknown_mammal	6.6137	2018-07-10 15:10:08	F	elk	Summer
siski	8F	60.7397	Deer	60	2018-07-14 05:10:12	F	elk	Summer
siski	8F	60.8055	Deer	7	2018-07-16 01:10:10	F	elk	Summer
siski	8F	60.8055	Deer	60	2018-07-16 11:10:09	F	elk	Summer
siski	8F	60.8712	Bird	0.126	2018-07-18 05:10:08	F	elk	Summer
siski	8F	60.9041	Deer	7	2018-07-19 13:10:09	F	elk	Summer
siski	8F	61.0027	Grouse	1.135	2018-07-22 15:10:10	F	elk	Summer
siski	8F	61.0027	Unknown_mammal	6.6137	2018-07-22 15:10:10	F	elk	Summer
siski	8F	61.0356	Deer	68	2018-07-23 07:10:34	F	elk	Summer
siski	8F	61.0356	Deer	60	2018-07-23 15:10:07	F	elk	Summer
siski	8F	61.1671	Deer	75	2018-07-27 05:40:09	F	elk	Summer
siski	8F	61.1671	Turkey_vulture	1.425	2018-07-27 05:40:09	F	elk	Summer
siski	8F	62.0548	Deer	68	2018-08-23 08:01:08	F	elk	Autumn
siski	8F	62.3836	Bird	0.126	2018-09-02	F	elk	Autumn
siski	8F	62.3836	Deer	75	2018-09-02	F	elk	Autumn
siski	8F	62.6466	Deer	60	2018-09-10 10:00:11	F	elk	Autumn
siski	8F	62.6466	Deer	14	2018-09-10 10:00:11	F	elk	Autumn
siski	8F	63.0082	Deer	14	2018-09-21 08:01:08	F	elk	Autumn
siski	8F	63.7973	Deer	19	2018-10-15 04:00:38	F	elk	Autumn
siski	8F	63.8959	Deer	19	2018-10-18 18:00:37	F	elk	Autumn
siski	8F	64.5534	Deer	23	2018-11-07 14:01:02	F	elk	Autumn
siski	8F	64.9479	Deer	60	2018-11-19 21:50:09	F	elk	Winter
siski	8F	65.0466	Deer	60	2018-11-22 19:45:09	F	elk	Winter
siski	8F	65.3425	Bird	0.126	2018-12-01 15:45:09	F	elk	Winter
siski	8F	65.3425	Deer	50	2018-12-01 15:45:09	F	elk	Winter
siski	8F	65.5726	Deer	68	2018-12-08 15:45:10	F	elk	Winter
siski	8F	65.737	Deer	60	2018-12-13 18:40:08	F	elk	Winter
siski	8F	65.8356	Deer	75	2018-12-16 10:05:09	F	elk	Winter
siski	8F	65.8356	Deer	50	2018-12-16 10:05:09	F	elk	Winter
siski	8F	66.526	Deer	68	2019-01-06 08:00:37	F	elk	Winter
siski	8F	66.7233	Deer	75	2019-01-12 20:00:39	F	elk	Winter
siski	8F	67.1178	Deer	75	2019-01-24 04:00:38	F	elk	Winter
siski	8F	67.2493	Deer	50	2019-01-28 18:00:58	F	elk	Winter
siski	8F	67.6438	Deer	68	2019-02-09	F	elk	Winter
siski	9F	36.1315	Deer	75	2018-03-08 02:00:11	F	elk	Spring
siski	9F	36.3945	Gray_Fox	5.5	2018-03-16 04:01:02	F	elk	Spring
siski	9F	36.3945	Deer	75	2018-03-16 20:01:08	F	elk	Spring
siski	9F	36.9534	Deer	41	2018-04-02 14:00:38	F	elk	Spring
siski	9F	36.9534	Deer	68	2018-04-02 14:00:38	F	elk	Spring
siski	9F	37.4795	American_Robin	0.077	2018-04-18 17:15:10	F	elk	Spring
siski	9F	37.5123	Coyote	14	2018-04-19 13:15:08	F	elk	Spring
siski	9F	37.5781	Deer	41	2018-04-21 17:15:09	F	elk	Spring
siski	9F	37.8411	Northern_flicker	0.17	2018-04-29 09:15:09	F	elk	Spring
siski	9F	37.874	Deer	60	2018-04-30 15:15:08	F	elk	Spring
siski	9F	37.874	Varied_thrush	0.0825	2018-04-30 15:15:08	F	elk	Spring
siski	9F	38.5644	Deer	75	2018-05-21 02:01:08	F	elk	Summer
siski	9F	39.5507	Deer	4	2018-06-20 20:01:05	F	elk	Summer
siski	9F	39.7151	Deer	4	2018-06-25 14:00:39	F	elk	Summer
siski	9F	40.1425	Deer	7	2018-07-08 14:00:10	F	elk	Summer
siski	9F	40.2082	Deer	7	2018-07-10 16:00:16	F	elk	Summer
siski	9F	40.537	Deer	50	2018-07-20 04:01:32	F	elk	Summer
siski	9F	40.6027	Deer	7	2018-07-22 14:00:39	F	elk	Summer
siski	9F	40.9315	Deer	10	2018-08-01 22:00:37	F	elk	Summer
siski	9F	41.3589	Deer	60	2018-08-14 08:00:38	F	elk	Summer
siski	9F	41.4904	Deer	10	2018-08-18 00:00:38	F	elk	Autumn
siski	9F	41.5233	Deer	60	2018-08-19 22:00:39	F	elk	Autumn
siski	9F	41.9507	Deer	14	2018-09-01 00:00:38	F	elk	Autumn
siski	9F	41.9507	Unknown_mammal	6.6137	2018-09-01 00:00:38	F	elk	Autumn
siski	9F	42.2137	Deer	14	2018-09-09 20:00:39	F	elk	Autumn
siski	9F	42.5096	Deer	14	2018-09-18 22:00:39	F	elk	Autumn
siski	9F	42.7397	Deer	68	2018-09-25 02:00:39	F	elk	Autumn
siski	9F	42.9699	Deer	60	2018-10-02 14:00:38	F	elk	Autumn
siski	9F	43.0685	Deer	75	2018-10-05 14:00:39	F	elk	Autumn
siski	9F	43.8904	Deer	68	2018-10-30 00:00:39	F	elk	Autumn
siski	9F	43.989	Deer	50	2018-11-02 22:00:36	F	elk	Autumn
siski	9F	44.5479	Deer	68	2018-11-19 21:50:10	F	elk	Winter
siski	9F	44.811	Bird	0.126	2018-11-27 11:45:10	F	elk	Winter
siski	9F	44.8438	Deer	23	2018-11-28 07:45:14	F	elk	Winter
siski	9F	45.074	Deer	60	2018-12-05 23:45:11	F	elk	Winter
siski	9F	45.4685	Deer	75	2018-12-17 00:00:10	F	elk	Winter
siski	9F	45.8301	Deer	60	2018-12-28 20:00:39	F	elk	Winter
siski	9F	45.8301	Deer	68	2018-12-28 20:00:39	F	elk	Winter
siski	9F	46.8164	Bird	0.126	2019-01-27 02:00:40	F	elk	Winter
siski	9F	46.8164	Bird	0.126	2019-01-27 02:00:40	F	elk	Winter
siski	9F	46.8164	Deer	60	2019-01-27 02:00:40	F	elk	Winter
siski	9F	47.211	Deer	68	2019-02-08 22:00:13	F	elk	Winter
siski	9F	47.9671	Deer	38	2019-03-03 18:00:57	F	elk	Spring
siski	9F	48.3288	Deer	38	2019-03-14 00:00:13	F	elk	Spring
siski	9F	48.4932	Deer	50	2019-03-19 04:00:39	F	elk	Spring
siski	9F	48.5918	Deer	75	2019-03-22 02:01:32	F	elk	Spring
siski	9F	48.9205	Deer	60	2019-04-01 12:00:08	F	elk	Spring
siski	9F	49.4137	Deer	60	2019-04-16 06:00:40	F	elk	Spring
siski	9F	49.6767	Bird	0.126	2019-04-24 16:01:10	F	elk	Spring
colo	P01	29.95	Porcupine	16	2011-08-29 06:01:42	M	elk	Autumn
colo	P01	30.3445	Mule_Deer	23	2011-09-10 02:00:41	M	elk	Autumn
colo	P01	30.3116	Mule_Deer	23	2011-09-09 08:00:54	M	elk	Autumn
colo	P01	30.2459	Beaver	25	2011-09-07 08:01:47	M	elk	Autumn
colo	P01	30.1473	Mule_Deer	82	2011-09-04 10:01:09	M	elk	Autumn
colo	P01	29.9829	Porcupine	16	2011-08-30 04:01:18	M	elk	Autumn
colo	P01	29.8185	Mule_Deer	82	2011-08-25 18:01:13	M	elk	Autumn
colo	P01	29.6542	Mule_Deer	82	2011-08-20 04:00:54	M	elk	Autumn
colo	P01	29.5884	Mule_Deer	23	2011-08-18 04:00:54	M	elk	Autumn
colo	P01	29.4898	Mule_Deer	23	2011-08-15 06:01:11	M	elk	Autumn
colo	P01	29.4898	Porcupine	16	2011-08-15 06:01:11	M	elk	Autumn
colo	P01	29.3912	Mule_Deer	23	2011-08-12 02:02:26	M	elk	Summer
colo	P01	29.2597	Mule_Deer	86	2011-08-08 06:01:11	M	elk	Summer
colo	P01	29.1611	Wild_Turkey	6	2011-08-05 06:00:56	M	elk	Summer
colo	P01	29.194	Mule_Deer	23	2011-08-06 04:00:42	M	elk	Summer
colo	P01	29.0625	Mule_Deer	23	2011-08-02 08:00:54	M	elk	Summer
colo	P01	28.7666	Mule_Deer	82	2011-07-24 16:02:54	M	elk	Summer
colo	P01	28.5694	Mule_Deer	82	2011-07-18 14:00:59	M	elk	Summer
colo	P01	28.5365	Mule_Deer	17	2011-07-17 08:01:12	M	elk	Summer
colo	P01	28.5036	Porcupine	16	2011-07-16 08:00:54	M	elk	Summer
colo	P01	28.5036	Porcupine	16	2011-07-16 04:00:44	M	elk	Summer
colo	P01	31.0348	Mule_Deer	90	2011-10-01 04:00:42	M	elk	Autumn
colo	P01	31.1663	Mule_Deer	73	2011-10-05 02:00:47	M	elk	Autumn
colo	P01	31.265	Mule_Deer	35	2011-10-08 02:00:54	M	elk	Autumn
colo	P01	31.5937	Mule_Deer	82	2011-10-18 00:00:54	M	elk	Autumn
colo	P01	31.8238	Mule_Deer	35	2011-10-25 14:00:50	M	elk	Autumn
colo	P01	32.0539	Mule_Deer	68	2011-11-01 00:00:54	M	elk	Autumn
colo	P01	33.8948	Elk	385	2011-12-27 22:00:23	M	elk	Winter
colo	P01	34.1907	Elk	236	2012-01-05 08:00:23	M	elk	Winter
colo	P01	34.618	Elk	128	2012-01-18 10:00:56	M	elk	Winter
colo	P01	34.5523	Porcupine	16	2012-01-16 06:00:42	M	elk	Winter
colo	P01	35.3412	Mule_Deer	53	2012-02-09 06:01:50	M	elk	Winter
colo	P01	35.2097	Mule_Deer	53	2012-02-05 08:00:56	M	elk	Winter
colo	P01	29.7857	Beaver	25	2011-08-24 04:01:01	M	elk	Autumn
colo	P01	30.476	Mule_Deer	82	2011-09-14 08:02:10	M	elk	Autumn
colo	P01	30.739	Elk	186	2011-09-22 16:00:54	M	elk	Autumn
colo	P01	25.6765	Elk	270	2011-04-21 18:01:24	M	elk	Spring
colo	P01	32.3169	Mule_Deer	35	2011-11-09 14:01:42	M	elk	Autumn
colo	P01	33.1716	Elk	236	2011-12-05 08:01:42	M	elk	Winter
colo	P01	33.5003	Porcupine	16	2011-12-15 04:00:49	M	elk	Winter
colo	P01	33.5332	Elk	119	2011-12-16 04:00:53	M	elk	Winter
colo	P01	33.7304	Beaver	25	2011-12-22 06:00:54	M	elk	Winter
colo	P01	33.8291	Mule_Deer	46	2011-12-25 06:00:49	M	elk	Winter
colo	P01	30.1144	Beaver	25	2011-09-03 10:00:50	M	elk	Autumn
colo	P01	32.547	Elk	109	2011-11-16 10:00:54	M	elk	Winter
colo	P01	32.6456	Elk	109	2011-11-19 10:00:36	M	elk	Winter
colo	P01	27.3859	Porcupine	16	2011-06-12 12:00:43	M	elk	Summer
colo	P01	26.6298	Porcupine	16	2011-05-20 06:00:54	M	elk	Summer
colo	P01	26.9915	Porcupine	16	2011-05-31 04:01:12	M	elk	Summer
colo	P01	26.86	Porcupine	16	2011-05-27 04:01:28	M	elk	Summer
colo	P01	27.2216	Porcupine	16	2011-06-07 22:01:23	M	elk	Summer
colo	P01	27.2216	Porcupine	16	2011-06-07 22:01:23	M	elk	Summer
colo	P01	27.2216	Porcupine	16	2011-06-07 22:01:23	M	elk	Summer
colo	P01	27.1229	Porcupine	16	2011-06-04 06:00:47	M	elk	Summer
colo	P01	26.8271	Porcupine	16	2011-05-26 04:01:08	M	elk	Summer
colo	P01	26.86	Porcupine	16	2011-05-27 04:01:28	M	elk	Summer
colo	P01	26.8928	Porcupine	16	2011-05-28 14:00:55	M	elk	Summer
colo	P01	26.597	Porcupine	16	2011-05-19 14:00:43	M	elk	Summer
colo	P01	26.4984	Porcupine	16	2011-05-16 08:00:53	M	elk	Summer
colo	P01	28.3064	Porcupine	16	2011-07-10 06:01:00	M	elk	Summer
colo	P01	27.9448	Porcupine	16	2011-06-29 06:01:21	M	elk	Summer
colo	P01	27.9448	Porcupine	16	2011-06-29 10:00:47	M	elk	Summer
colo	P01	28.2078	Mule_Deer	17	2011-07-07 00:00:50	M	elk	Summer
colo	P01	28.0105	Porcupine	16	2011-07-01 04:01:18	M	elk	Summer
colo	P01	26.3011	Elk	193	2011-05-10 12:00:53	M	elk	Spring
colo	P01	25.9395	Elk	146	2011-04-29 06:00:54	M	elk	Spring
colo	P01	26.0381	Elk	146	2011-05-02 14:00:43	M	elk	Spring
colo	P01	28.0434	Porcupine	16	2011-07-02 10:01:24	M	elk	Summer
colo	P01	27.879	Porcupine	16	2011-06-27 02:01:47	M	elk	Summer
colo	P01	27.3202	Porcupine	16	2011-06-10 12:00:54	M	elk	Summer
colo	P01	27.7475	Porcupine	16	2011-06-23 22:01:02	M	elk	Summer
colo	P01	27.4845	Porcupine	16	2011-06-15 16:01:48	M	elk	Summer
colo	P01	27.5503	Porcupine	16	2011-06-17 02:01:15	M	elk	Summer
colo	P01	27.6818	Porcupine	16	2011-06-21 08:01:49	M	elk	Summer
colo	P01	27.7475	Porcupine	16	2011-06-23 04:02:08	M	elk	Summer
colo	P01	26.7613	Porcupine	16	2011-05-24 16:02:18	M	elk	Summer
colo	P01	26.7613	Porcupine	16	2011-05-24 04:00:47	M	elk	Summer
colo	P01	27.4188	Beaver	25	2011-06-13 06:02:12	M	elk	Summer
colo	P01	27.4845	Mule_Deer	64	2011-06-15 04:02:42	M	elk	Summer
colo	P01	28.1091	Mule_Deer	67	2011-07-04 04:01:17	M	elk	Summer
colo	P01	25.545	Mule_Deer	62	2011-04-17 10:00:26	M	elk	Spring
colo	P01	25.4464	Mule_Deer	59	2011-04-14 10:00:48	M	elk	Spring
colo	P01	25.0191	Mule_Deer	82	2011-04-01 00:00:56	M	elk	Spring
colo	P01	24.9204	Mule_Deer	76	2011-03-29 12:00:53	M	elk	Spring
colo	P01	24.8547	Mule_Deer	82	2011-03-27 06:00:27	M	elk	Spring
colo	P01	24.6575	Mule_Deer	82	2011-03-21 04:00:50	M	elk	Spring
colo	P01	26.3997	Mule_Deer	73	2011-05-13 06:00:54	M	elk	Spring
colo	P01	24.3287	Mule_Deer	77	2011-03-11 08:00:43	M	elk	Spring
colo	P01	24.0986	Mule_Deer	77	2011-03-04 10:00:54	M	elk	Spring
colo	P01	34.5194	Porcupine	16	2012-01-15 08:00:47	M	elk	Winter
colo	P01	28.3064	Porcupine	16	2011-07-10 20:01:23	M	elk	Summer
colo	P01	27.9119	Porcupine	16	2011-06-28 02:02:53	M	elk	Summer
colo	P01	27.616	Porcupine	16	2011-06-19 06:00:42	M	elk	Summer
colo	P01	28.8981	Porcupine	16	2011-07-28 04:01:56	M	elk	Summer
colo	P02	24.142	Mule_Deer	11	2011-07-06 08:01:02	F	elk	Summer
colo	P02	24.7666	Mule_Deer	17	2011-07-25 02:00:47	F	elk	Summer
colo	P02	24.668	Mule_Deer	17	2011-07-22 00:00:59	F	elk	Summer
colo	P07	65.2984	Mule_Deer	82	2012-05-18 15:00:29	F	elk	Summer
colo	P07	62.1425	Elk	139	2012-02-12 02:00:22	F	elk	Winter
colo	P07	65.8243	Mule_Deer	11	2012-06-03 15:00:31	F	elk	Summer
colo	P07	62.6356	Elk	113	2012-02-27 03:00:26	F	elk	Spring
colo	P07	65.4956	Mule_Deer	73	2012-05-24 06:01:06	F	elk	Summer
colo	P07	65.7586	Mule_Deer	82	2012-06-01 06:00:14	F	elk	Summer
colo	P07	66.0216	Mule_Deer	41	2012-06-09 17:00:30	F	elk	Summer
colo	P07	65.9558	Mule_Deer	82	2012-06-07 02:00:29	F	elk	Summer
colo	P07	65.9558	Mule_Deer	11	2012-06-07 02:00:29	F	elk	Summer
colo	P07	65.66	Mule_Deer	82	2012-05-29 20:00:30	F	elk	Summer
colo	P07	59.5784	Elk	109	2011-11-26 04:00:17	F	elk	Winter
colo	P07	64.0492	Mule_Deer	82	2012-04-10 05:00:12	F	elk	Spring
colo	P07	63.0301	Elk	262	2012-03-10 14:00:48	F	elk	Spring
colo	P07	61.3207	Elk	236	2012-01-18 16:00:52	F	elk	Winter
colo	P07	60.8934	Mule_Deer	90	2012-01-05 09:01:22	F	elk	Winter
colo	P07	60.3016	Elk	236	2011-12-18 23:00:52	F	elk	Winter
colo	P07	64.608	Mule_Deer	82	2012-04-27 05:00:30	F	elk	Spring
colo	P07	59.8085	Mule_Deer	82	2011-12-03 02:00:09	F	elk	Winter
colo	P07	66.3174	Mule_Deer	11	2012-06-18 21:01:07	F	elk	Summer
colo	P07	66.7448	Elk	55	2012-07-01 04:00:13	F	elk	Summer
colo	P07	66.5804	Mule_Deer	82	2012-06-26 19:01:02	F	elk	Summer
colo	P07	66.9091	Mule_Deer	11	2012-07-06 03:01:35	F	elk	Summer
colo	P07	66.416	Elk	55	2012-06-21 23:00:11	F	elk	Summer
colo	P07	66.2517	Mule_Deer	11	2012-06-16 12:00:40	F	elk	Summer
colo	P07	67.0078	Mule_Deer	11	2012-07-09 13:01:06	F	elk	Summer
colo	P07	67.205	Mule_Deer	17	2012-07-15 15:00:49	F	elk	Summer
colo	P07	67.3365	Elk	68	2012-07-19 12:00:13	F	elk	Summer
colo	P07	67.994	Mule_Deer	17	2012-08-08 21:00:29	F	elk	Summer
colo	P07	67.8953	Mule_Deer	82	2012-08-05 11:00:14	F	elk	Summer
colo	P07	68.0926	Mule_Deer	17	2012-08-11 20:00:11	F	elk	Summer
colo	P07	68.1583	Mule_Deer	17	2012-08-13 10:00:17	F	elk	Summer
colo	P07	67.8296	Mule_Deer	17	2012-08-03 16:00:20	F	elk	Summer
colo	P07	68.3227	Mule_Deer	17	2012-08-18 07:00:08	F	elk	Autumn
colo	P07	68.2898	Mule_Deer	82	2012-08-17 07:00:40	F	elk	Autumn
colo	P07	68.3556	Mule_Deer	23	2012-08-19 07:00:14	F	elk	Autumn
colo	P07	68.2241	Mule_Deer	17	2012-08-15 05:00:16	F	elk	Autumn
colo	P02	24.6022	Mule_Deer	17	2011-07-20 10:00:26	F	elk	Summer
colo	P02	24.3393	Elk	68	2011-07-12 10:00:53	F	elk	Summer
colo	P02	24.2078	Mule_Deer	11	2011-07-08 06:01:14	F	elk	Summer
colo	P03	22.5829	Elk	91	2011-09-16 00:02:18	M	elk	Autumn
colo	P03	21.531	Mule_Deer	82	2011-08-15 06:00:53	M	elk	Autumn
colo	P03	24.3909	Elk	236	2011-11-10 00:01:11	M	elk	Autumn
colo	P03	24.6539	Elk	236	2011-11-18 04:00:56	M	elk	Winter
colo	P03	23.3061	Mule_Deer	82	2011-10-08 00:00:48	M	elk	Autumn
colo	P03	24.9498	Mule_Deer	82	2011-11-27 08:00:49	M	elk	Winter
colo	P03	25.2785	Elk	219	2011-12-07 04:00:42	M	elk	Winter
colo	P03	20.3147	Mule_Deer	82	2011-07-09 14:01:24	M	elk	Summer
colo	P03	22.4514	Beaver	25	2011-09-12 06:00:52	M	elk	Autumn
colo	P03	22.3528	Beaver	25	2011-09-09 14:00:54	M	elk	Autumn
colo	P03	22.1227	Porcupine	16	2011-09-02 08:01:28	M	elk	Autumn
colo	P03	22.1884	Beaver	25	2011-09-04 04:00:53	M	elk	Autumn
colo	P03	21.9254	Mule_Deer	23	2011-08-27 10:01:26	M	elk	Autumn
colo	P03	21.5638	Mule_Deer	23	2011-08-16 10:00:53	M	elk	Autumn
colo	P03	21.6296	Elk	82	2011-08-18 06:00:42	M	elk	Autumn
colo	P03	21.3009	Beaver	25	2011-08-08 12:00:59	M	elk	Summer
colo	P03	21.3666	Beaver	25	2011-08-10 06:00:54	M	elk	Summer
colo	P03	21.1036	Mule_Deer	82	2011-08-02 04:01:41	M	elk	Summer
colo	P03	20.9393	Mule_Deer	90	2011-07-28 06:00:49	M	elk	Summer
colo	P03	20.6105	Mule_Deer	82	2011-07-18 06:01:18	M	elk	Summer
colo	P03	20.4462	Mule_Deer	17	2011-07-13 16:01:48	M	elk	Summer
colo	P03	23.0431	Porcupine	16	2011-09-30 04:00:59	M	elk	Autumn
colo	P03	23.2075	Mule_Deer	82	2011-10-05 10:01:46	M	elk	Autumn
colo	P03	23.5362	Elk	100	2011-10-15 16:01:00	M	elk	Autumn
colo	P03	23.7663	Porcupine	16	2011-10-22 02:00:52	M	elk	Autumn
colo	P03	23.865	Mule_Deer	35	2011-10-25 04:00:55	M	elk	Autumn
colo	P03	24.2266	Elk	109	2011-11-05 04:00:47	M	elk	Autumn
colo	P03	17.5862	Porcupine	16	2011-04-17 10:00:54	M	elk	Spring
colo	P03	18.9669	Porcupine	16	2011-05-29 20:00:56	M	elk	Summer
colo	P03	18.6053	Porcupine	16	2011-05-18 08:01:00	M	elk	Summer
colo	P03	18.5724	Porcupine	16	2011-05-17 06:00:58	M	elk	Summer
colo	P03	18.6053	Porcupine	16	2011-05-18 00:00:48	M	elk	Summer
colo	P03	18.7368	Porcupine	16	2011-05-22 00:00:54	M	elk	Summer
colo	P03	18.6053	Porcupine	16	2011-05-18 00:00:48	M	elk	Summer
colo	P03	20.0188	Beaver	25	2011-06-30 12:01:09	M	elk	Summer
colo	P03	19.6572	Beaver	25	2011-06-19 04:01:56	M	elk	Summer
colo	P03	20.2489	Beaver	25	2011-07-07 12:02:49	M	elk	Summer
colo	P03	16.6986	Wild_Turkey	6	2011-03-21 08:00:54	M	elk	Spring
colo	P03	17.9149	Raccoon	7	2011-04-27 08:00:41	M	elk	Spring
colo	P03	17.4547	Raccoon	7	2011-04-13 06:00:51	M	elk	Spring
colo	P03	17.1588	Raccoon	7	2011-04-04 04:01:23	M	elk	Spring
colo	P03	18.3751	Raccoon	7	2011-05-11 04:01:17	M	elk	Spring
colo	P03	20.2818	Mule_Deer	17	2011-07-08 18:00:53	M	elk	Summer
colo	P03	17.0931	Mule_Deer	76	2011-04-02 02:00:44	M	elk	Spring
colo	P03	18.1779	Mule_Deer	62	2011-05-05 08:00:48	M	elk	Spring
colo	P03	19.8544	Mule_Deer	82	2011-06-25 12:00:41	M	elk	Summer
colo	P03	19.0984	Elk	240	2011-06-02 02:02:00	M	elk	Summer
colo	P03	19.3942	Elk	236	2011-06-11 02:00:53	M	elk	Summer
colo	P03	19.46	Elk	55	2011-06-13 00:01:13	M	elk	Summer
colo	P03	18.8682	Elk	168	2011-05-26 14:00:36	M	elk	Summer
colo	P03	19.0326	Elk	55	2011-05-31 06:00:21	M	elk	Summer
colo	P03	25.936	Coyote	18	2011-12-27 02:00:42	M	elk	Winter
colo	P03	21.8268	Beaver	25	2011-08-24 06:00:48	M	elk	Autumn
colo	P03	24.8183	Elk	236	2011-11-23 04:00:53	M	elk	Winter
colo	P05	90.0053	Coyote	18	2011-07-31 10:01:10	M	elk	Summer
colo	P05	89.9395	Elk	82	2011-07-29 08:02:17	M	elk	Summer
colo	P05	89.4464	Mule_Deer	17	2011-07-14 08:00:01	M	elk	Summer
colo	P05	89.3149	Elk	55	2011-07-10 02:00:53	M	elk	Summer
colo	P05	88.9862	Mule_Deer	11	2011-06-30 02:01:24	M	elk	Summer
colo	P05	88.6903	Mule_Deer	64	2011-06-21 04:01:23	M	elk	Summer
colo	P05	89.1834	Mule_Deer	11	2011-07-06 04:01:24	M	elk	Summer
colo	P05	88.5917	Elk	55	2011-06-18 02:00:48	M	elk	Summer
colo	P05	89.3478	Elk	55	2011-07-11 10:00:44	M	elk	Summer
colo	P06	70.8972	Beaver	25	2011-06-17 10:01:24	M	elk	Summer
colo	P06	71.7191	Elk	278	2011-07-12 00:01:23	M	elk	Summer
colo	P06	71.226	Elk	236	2011-06-27 06:00:47	M	elk	Summer
colo	P06	72.508	Beaver	25	2011-08-05 00:00:49	M	elk	Summer
colo	P06	73.3627	Mule_Deer	67	2011-08-31 12:00:50	M	elk	Autumn
colo	P06	76.65	Elk	109	2011-12-09 02:00:44	M	elk	Winter
colo	P06	73.1984	Mule_Deer	82	2011-08-26 08:01:05	M	elk	Autumn
colo	P06	73.0011	Elk	186	2011-08-20 04:00:54	M	elk	Autumn
colo	P06	72.4094	Raccoon	7	2011-08-02 08:00:23	M	elk	Summer
colo	P06	74.1845	Beaver	25	2011-09-25 12:01:07	M	elk	Autumn
colo	P06	74.9078	Mule_Deer	90	2011-10-17 05:00:20	M	elk	Autumn
colo	P06	75.4337	Mule_Deer	82	2011-11-02 02:00:54	M	elk	Autumn
colo	P06	74.4475	Beaver	25	2011-10-03 14:00:13	M	elk	Autumn
colo	P06	74.5462	Mule_Deer	35	2011-10-06 10:00:21	M	elk	Autumn
colo	P06	74.6776	Coyote	18	2011-10-10 03:00:20	M	elk	Autumn
colo	P06	74.1517	Raccoon	7	2011-09-24 06:00:47	M	elk	Autumn
colo	P06	72.5738	Beaver	25	2011-08-07 04:00:48	M	elk	Summer
colo	P06	72.4094	Beaver	25	2011-08-02 10:00:53	M	elk	Summer
colo	P06	72.7381	Beaver	25	2011-08-12 08:00:50	M	elk	Summer
colo	P06	72.771	Beaver	25	2011-08-13 08:00:54	M	elk	Summer
colo	P06	72.1793	Mule_Deer	17	2011-07-26 04:00:26	M	elk	Summer
colo	P06	72.0149	Elk	278	2011-07-21 12:02:23	M	elk	Summer
colo	P06	72.8696	Beaver	25	2011-08-16 06:00:35	M	elk	Autumn
colo	P06	73.8558	Beaver	25	2011-09-15 14:01:18	M	elk	Autumn
colo	P06	73.6915	Porcupine	16	2011-09-10 12:01:41	M	elk	Autumn
colo	P06	73.4942	Mule_Deer	82	2011-09-04 10:01:36	M	elk	Autumn
colo	P06	73.5928	Mule_Deer	82	2011-09-07 10:00:53	M	elk	Autumn
colo	P06	78.8525	Mule_Deer	53	2012-02-14 00:01:15	M	elk	Winter
colo	P06	78.5895	Coyote	18	2012-02-06 08:00:26	M	elk	Winter
colo	P06	76.5185	Mule_Deer	46	2011-12-05 09:00:24	M	elk	Winter
colo	P06	76.7487	Mule_Deer	86	2011-12-12 07:00:51	M	elk	Winter
colo	P06	77.0116	Beaver	25	2011-12-20 13:01:11	M	elk	Winter
colo	P06	76.5185	Mule_Deer	46	2011-12-05 13:00:14	M	elk	Winter
colo	P06	75.7953	Beaver	25	2011-11-13 08:02:20	M	elk	Autumn
colo	P06	71.1602	Elk	168	2011-06-25 04:00:42	M	elk	Summer
colo	P06	71.4561	Mule_Deer	64	2011-07-04 08:01:23	M	elk	Summer
colo	P06	71.1274	Mule_Deer	11	2011-06-24 12:00:51	M	elk	Summer
colo	P06	71.0616	Mule_Deer	11	2011-06-22 06:00:54	M	elk	Summer
colo	P06	76.387	Mule_Deer	71	2011-12-01 03:00:15	M	elk	Winter
colo	P06	78.721	Mule_Deer	82	2012-02-10 08:01:11	M	elk	Winter
colo	P06	78.2608	Mule_Deer	82	2012-01-27 04:00:54	M	elk	Winter
colo	P07	64.8053	Mule_Deer	82	2012-05-03 07:00:12	F	elk	Spring
colo	P07	60.0058	Mule_Deer	82	2011-12-09 14:00:18	F	elk	Winter
colo	P07	63.4246	Elk	236	2012-03-22 18:00:23	F	elk	Spring
colo	P07	64.871	Mule_Deer	82	2012-05-05 04:00:41	F	elk	Spring
colo	P07	64.9368	Elk	168	2012-05-07 06:00:47	F	elk	Spring
colo	P07	65.134	Mule_Deer	82	2012-05-13 00:00:48	F	elk	Spring
colo	P07	65.0682	Mule_Deer	82	2012-05-11 13:00:32	F	elk	Spring
colo	P07	68.4542	Mule_Deer	82	2012-08-22 22:00:53	F	elk	Autumn
colo	P07	68.5528	Mule_Deer	23	2012-08-25 05:00:39	F	elk	Autumn
colo	P07	68.8487	Mule_Deer	23	2012-09-03 07:00:58	F	elk	Autumn
colo	P07	69.3089	Mule_Deer	82	2012-09-17 02:00:52	F	elk	Autumn
colo	P07	68.3884	Mule_Deer	23	2012-08-20 07:00:13	F	elk	Autumn
colo	P07	69.6376	Mule_Deer	73	2012-09-27 02:00:13	F	elk	Autumn
colo	P07	69.7362	Mule_Deer	82	2012-09-30 20:01:00	F	elk	Autumn
colo	P07	69.9335	Mule_Deer	35	2012-10-06 05:00:41	F	elk	Autumn
colo	P07	70.1307	Mule_Deer	82	2012-10-12 10:00:18	F	elk	Autumn
colo	P07	69.9992	Mule_Deer	85	2012-10-08 14:00:37	F	elk	Autumn
colo	P07	70.2622	Mule_Deer	35	2012-10-16 23:00:54	F	elk	Autumn
colo	P07	70.3937	Mule_Deer	35	2012-10-20 15:00:48	F	elk	Autumn
colo	P07	70.821	Mule_Deer	73	2012-11-02 01:00:31	F	elk	Autumn
colo	P07	71.3141	Mule_Deer	86	2012-11-17 07:00:15	F	elk	Winter
colo	P07	71.4785	Elk	109	2012-11-22 01:00:09	F	elk	Winter
colo	P07	71.7086	Mule_Deer	82	2012-11-29 11:00:16	F	elk	Winter
colo	P08	32.3997	Mule_Deer	11	2012-06-13 04:00:14	F	elk	Summer
colo	P08	32.3997	Mule_Deer	11	2012-06-13 04:00:14	F	elk	Summer
colo	P08	29.9671	Mule_Deer	82	2012-03-31 16:00:00	F	elk	Spring
colo	P08	31.5122	Mule_Deer	82	2012-05-17 11:58:56	F	elk	Summer
colo	P08	31.5122	Mule_Deer	11	2012-05-17 11:58:56	F	elk	Summer
colo	P08	31.5122	Mule_Deer	11	2012-05-17 11:58:56	F	elk	Summer
colo	P08	30.9204	Elk	169	2012-04-29 00:02:08	F	elk	Spring
colo	P08	31.4464	Mule_Deer	82	2012-05-15 11:58:56	F	elk	Summer
colo	P08	28.7837	Mule_Deer	76	2012-02-24	F	elk	Spring
colo	P08	29.1453	Mule_Deer	90	2012-03-06 22:00:32	F	elk	Spring
colo	P08	28.3892	Mule_Deer	59	2012-02-12 22:02:40	F	elk	Winter
colo	P08	30.5588	Mule_Deer	82	2012-04-18 17:59:28	F	elk	Spring
colo	P08	28.0934	Mule_Deer	90	2012-02-03 11:58:56	F	elk	Winter
colo	P08	28.3892	White-footed_Mouse	0.12	2012-02-12 22:02:40	F	elk	Winter
colo	P08	32.2025	Elk	236	2012-06-07 14:30:48	F	elk	Summer
colo	P08	31.9066	Mule_Deer	82	2012-05-29 02:01:36	F	elk	Summer
colo	P08	33.0901	Mule_Deer	82	2012-07-04 09:30:14	F	elk	Summer
colo	P08	32.9586	Mule_Deer	65	2012-06-30 05:00:15	F	elk	Summer
colo	P08	33.2873	Mule_Deer	82	2012-07-10 02:30:33	F	elk	Summer
colo	P08	33.3202	Mule_Deer	11	2012-07-11 21:00:09	F	elk	Summer
colo	P08	32.7613	Mule_Deer	82	2012-06-24 07:00:10	F	elk	Summer
colo	P08	33.7804	Mule_Deer	82	2012-07-25 13:30:21	F	elk	Summer
colo	P08	33.616	Mule_Deer	64	2012-07-20 05:00:48	F	elk	Summer
colo	P08	34.0105	Mule_Deer	68	2012-08-01 01:30:46	F	elk	Summer
colo	P08	34.2735	Mule_Deer	82	2012-08-09 15:30:17	F	elk	Summer
colo	P08	34.4707	Mule_Deer	82	2012-08-15 07:31:23	F	elk	Autumn
colo	P08	34.7337	Mule_Deer	23	2012-08-23 10:30:13	F	elk	Autumn
colo	P08	34.9638	Mule_Deer	23	2012-08-30 08:00:13	F	elk	Autumn
colo	P08	35.194	Mule_Deer	29	2012-09-06 13:30:18	F	elk	Autumn
colo	P08	35.3583	Mule_Deer	82	2012-09-11 16:00:48	F	elk	Autumn
colo	P08	35.7857	Mule_Deer	82	2012-09-24 06:00:10	F	elk	Autumn
colo	P08	35.0296	Mule_Deer	90	2012-09-01 08:30:11	F	elk	Autumn
colo	P08	36.213	Elk	236	2012-10-07 03:01:28	F	elk	Autumn
colo	P08	36.0487	Mule_Deer	35	2012-10-02 07:00:24	F	elk	Autumn
colo	P08	36.4431	Mule_Deer	82	2012-10-14 20:00:17	F	elk	Autumn
colo	P08	36.5417	Mule_Deer	82	2012-10-17 09:30:12	F	elk	Autumn
colo	P08	37.0348	Mule_Deer	35	2012-11-01 23:30:51	F	elk	Autumn
colo	P08	37.6594	Coyote	18	2012-11-20 16:30:12	F	elk	Winter
colo	P08	37.4951	Mule_Deer	82	2012-11-15 04:30:12	F	elk	Winter
colo	P08	37.8567	Mule_Deer	82	2012-11-26 15:00:12	F	elk	Winter
colo	P08	32.5312	Elk	68	2012-06-17 05:00:16	F	elk	Summer
colo	P08	38.3498	Elk	91	2012-12-11 22:30:15	F	elk	Winter
colo	P08	38.0868	Mule_Deer	82	2012-12-03 00:30:10	F	elk	Winter
colo	P08	38.0868	Mule_Deer	90	2012-12-03 05:30:12	F	elk	Winter
colo	P09	61.5301	Mule_Deer	82	2012-02-28 06:01:23	F	elk	Spring
colo	P09	61.4315	Mule_Deer	61	2012-02-25 08:01:27	F	elk	Spring
colo	P09	61.7602	Mule_Deer	82	2012-03-06 10:00:42	F	elk	Spring
colo	P09	64.8503	Mule_Deer	82	2012-06-08 04:00:42	F	elk	Summer
colo	P09	65.1462	Mule_Deer	11	2012-06-17 06:00:35	F	elk	Summer
colo	P09	67.9404	Mule_Deer	82	2012-09-10 16:00:55	F	elk	Autumn
colo	P09	68.2034	Mule_Deer	90	2012-09-18 02:24:30	F	elk	Autumn
colo	P09	62.3191	Mule_Deer	59	2012-03-23 04:01:17	F	elk	Spring
colo	P09	66.0337	Mule_Deer	90	2012-07-14 02:00:42	F	elk	Summer
colo	P09	62.1218	Mule_Deer	82	2012-03-17 12:00:47	F	elk	Spring
colo	P09	62.5821	Mule_Deer	82	2012-03-31 08:00:48	F	elk	Spring
colo	P09	63.7984	Mule_Deer	90	2012-05-07 14:01:17	F	elk	Spring
colo	P09	67.3158	Mule_Deer	61	2012-08-22 20:01:23	F	elk	Autumn
colo	P09	64.2586	Coyote	18	2012-05-21 16:00:44	F	elk	Summer
colo	P09	62.6807	Mule_Deer	82	2012-04-03 10:00:53	F	elk	Spring
colo	P09	61.9575	Mule_Deer	61	2012-03-12 06:01:12	F	elk	Spring
colo	P09	63.634	Mule_Deer	82	2012-05-02 02:00:53	F	elk	Spring
colo	P09	68.4335	Mule_Deer	29	2012-09-25 05:00:09	F	elk	Autumn
colo	P09	68.5321	Mule_Deer	29	2012-09-28 12:00:11	F	elk	Autumn
colo	P09	63.4696	Mule_Deer	82	2012-04-27 08:00:44	F	elk	Spring
colo	P09	62.845	Mule_Deer	61	2012-04-08 06:00:55	F	elk	Spring
colo	P09	67.776	Mule_Deer	82	2012-09-05 08:01:24	F	elk	Autumn
colo	P09	64.0285	Mule_Deer	82	2012-05-14 22:00:48	F	elk	Spring
colo	P09	63.1409	Mule_Deer	90	2012-04-17 18:00:53	F	elk	Spring
colo	P09	68.3677	Mule_Deer	82	2012-09-23 20:00:30	F	elk	Autumn
colo	P09	65.9351	Mule_Deer	82	2012-07-11 10:00:42	F	elk	Summer
colo	P09	64.3572	Mule_Deer	82	2012-05-24 12:01:23	F	elk	Summer
colo	P09	65.3763	Mule_Deer	82	2012-06-24 14:00:53	F	elk	Summer
colo	P09	65.8036	Mule_Deer	82	2012-07-07 18:00:48	F	elk	Summer
colo	P09	66.6583	Mule_Deer	17	2012-08-02 18:00:48	F	elk	Summer
colo	P09	67.1514	Mule_Deer	82	2012-08-17 08:01:48	F	elk	Autumn
colo	P10	43.0696	Mule_Deer	64	2012-05-04 08:01:04	F	elk	Spring
colo	P10	44.3517	Mule_Deer	82	2012-06-12 12:30:15	F	elk	Summer
colo	P10	41.7876	Mule_Deer	82	2012-03-26 02:00:29	F	elk	Spring
colo	P10	44.2859	Mule_Deer	82	2012-06-10 08:30:12	F	elk	Summer
colo	P10	44.2859	Mule_Deer	11	2012-06-10 08:30:12	F	elk	Summer
colo	P10	43.2997	Mule_Deer	82	2012-05-11 12:00:50	F	elk	Spring
colo	P10	43.76	Mule_Deer	82	2012-05-25 08:00:30	F	elk	Summer
colo	P10	43.76	Mule_Deer	11	2012-05-25 08:00:30	F	elk	Summer
colo	P10	41.1959	Mule_Deer	82	2012-03-08 06:00:54	F	elk	Spring
colo	P10	41.5246	Mule_Deer	61	2012-03-18 04:01:12	F	elk	Spring
colo	P10	41.6232	Mule_Deer	82	2012-03-21 06:00:48	F	elk	Spring
colo	P10	42.3135	Mule_Deer	62	2012-04-11 18:00:56	F	elk	Spring
colo	P10	42.4779	Mule_Deer	82	2012-04-16 08:00:41	F	elk	Spring
colo	P10	41.9191	Mule_Deer	61	2012-03-30 12:00:48	F	elk	Spring
colo	P10	42.0177	Mule_Deer	82	2012-04-02 16:01:23	F	elk	Spring
colo	P10	42.6423	Mule_Deer	82	2012-04-21 14:00:49	F	elk	Spring
colo	P10	42.8066	Mule_Deer	82	2012-04-26 04:00:47	F	elk	Spring
colo	P10	44.0887	Elk	55	2012-06-04 12:30:16	F	elk	Summer
colo	P10	43.8915	Elk	55	2012-05-29 10:00:11	F	elk	Summer
colo	P10	44.0229	Mule_Deer	64	2012-06-02 08:00:19	F	elk	Summer
colo	P10	44.4832	Mule_Deer	82	2012-06-16 13:30:12	F	elk	Summer
colo	P10	44.7462	Mule_Deer	82	2012-06-24 09:00:09	F	elk	Summer
colo	P10	44.8119	Mule_Deer	11	2012-06-26 03:00:14	F	elk	Summer
colo	P10	45.042	Mule_Deer	83	2012-07-03 16:00:06	F	elk	Summer
colo	P10	45.1735	Mule_Deer	11	2012-07-07 08:30:14	F	elk	Summer
colo	P10	45.3379	Mule_Deer	17	2012-07-12 14:30:12	F	elk	Summer
colo	P10	45.2721	Coyote	18	2012-07-10 06:00:30	F	elk	Summer
colo	P10	45.6009	Mule_Deer	11	2012-07-20 14:00:32	F	elk	Summer
colo	P10	45.4694	Coyote	18	2012-07-16 02:30:46	F	elk	Summer
colo	P10	45.7323	Mule_Deer	17	2012-07-24 01:30:44	F	elk	Summer
colo	P10	45.6666	Mule_Deer	11	2012-07-22 06:30:09	F	elk	Summer
colo	P10	46.094	Mule_Deer	17	2012-08-04 01:30:16	F	elk	Summer
colo	P10	46.2912	Bobcat	12	2012-08-10 08:30:14	F	elk	Summer
colo	P10	46.0282	Coyote	18	2012-08-02 03:01:10	F	elk	Summer
colo	P10	45.8638	Elk	82	2012-07-28 00:30:13	F	elk	Summer
colo	P10	46.1268	Mule_Deer	90	2012-08-05 16:30:12	F	elk	Summer
colo	P10	45.7323	Mule_Deer	17	2012-07-24 16:00:14	F	elk	Summer
colo	P10	46.4556	Mule_Deer	73	2012-08-15 09:30:16	F	elk	Autumn
colo	P10	46.4227	Mule_Deer	86	2012-08-14 11:00:16	F	elk	Summer
colo	P10	47.4417	Bobcat	12	2012-09-14 00:00:20	F	elk	Autumn
colo	P10	47.5075	Mule_Deer	86	2012-09-16 07:30:11	F	elk	Autumn
colo	P10	47.7376	Mule_Deer	82	2012-09-23 14:30:05	F	elk	Autumn
colo	P10	47.7376	Mule_Deer	82	2012-09-23 14:30:05	F	elk	Autumn
colo	P10	47.7376	Mule_Deer	29	2012-09-23 19:00:19	F	elk	Autumn
colo	P10	46.8172	Mule_Deer	23	2012-08-26 02:30:11	F	elk	Autumn
colo	P10	46.7843	Mule_Deer	82	2012-08-25 06:30:14	F	elk	Autumn
colo	P10	46.7185	Mule_Deer	82	2012-08-23 10:30:08	F	elk	Autumn
colo	P10	46.7185	Pheasant	1	2012-08-23 10:30:08	F	elk	Autumn
colo	P10	46.9158	Mule_Deer	23	2012-08-29 16:30:48	F	elk	Autumn
colo	P10	47.0801	Mule_Deer	82	2012-09-03 13:30:51	F	elk	Autumn
colo	P10	47.2445	Coyote	18	2012-09-08 03:30:17	F	elk	Autumn
colo	P10	46.7843	Muskrat	1.2	2012-08-25 06:30:14	F	elk	Autumn
colo	P10	48.165	Mule_Deer	82	2012-10-06 12:30:12	F	elk	Autumn
colo	P10	48.3951	Elk	109	2012-10-13 17:30:15	F	elk	Autumn
colo	P10	48.5266	Coyote	18	2012-10-17 04:30:48	F	elk	Autumn
colo	P10	48.5266	Mule_Deer	82	2012-10-17 10:30:16	F	elk	Autumn
colo	P10	48.5266	Mule_Deer	82	2012-10-17 12:01:01	F	elk	Autumn
colo	P10	48.8224	Mule_Deer	82	2012-10-26 01:00:30	F	elk	Autumn
colo	P10	48.7567	Mule_Deer	35	2012-10-24 23:00:11	F	elk	Autumn
colo	P10	49.2169	Mule_Deer	35	2012-11-07 06:30:11	F	elk	Autumn
colo	P10	49.0854	Mule_Deer	82	2012-11-03 09:30:09	F	elk	Autumn
colo	P11	41.163	Elk	253	2012-03-08 14:01:42	F	elk	Spring
colo	P12	53.4887	Elk	55	2012-06-07 14:00:32	F	elk	Summer
colo	P12	53.4887	Mule_Deer	82	2012-06-07 03:58:56	F	elk	Summer
colo	P12	53.4887	Mule_Deer	11	2012-06-07 03:58:56	F	elk	Summer
colo	P12	53.4887	Mule_Deer	11	2012-06-07 03:58:56	F	elk	Summer
colo	P12	52.0094	Mule_Deer	82	2012-04-23 08:00:00	F	elk	Spring
colo	P12	50.7274	Mule_Deer	82	2012-03-15 06:02:40	F	elk	Spring
colo	P12	54.705	Mule_Deer	82	2012-07-14 00:02:08	F	elk	Summer
colo	P12	55.1323	Mule_Deer	17	2012-07-27 14:00:32	F	elk	Summer
colo	P12	55.4282	Mule_Deer	17	2012-08-05 06:00:32	F	elk	Summer
colo	P12	56.1185	Beaver	25	2012-08-26 08:02:08	F	elk	Autumn
colo	P12	50.9903	Mule_Deer	61	2012-03-23 08:02:08	F	elk	Spring
colo	P12	51.5163	Mule_Deer	61	2012-04-08 01:59:28	F	elk	Spring
colo	P12	51.6478	Elk	158	2012-04-12 10:01:36	F	elk	Spring
colo	P12	52.1738	Mule_Deer	82	2012-04-28 12:01:04	F	elk	Spring
colo	P12	53.0285	Beaver	25	2012-05-24 06:02:40	F	elk	Summer
colo	P12	53.3243	Elk	54	2012-06-02 09:59:28	F	elk	Summer
colo	P12	53.7188	Mule_Deer	82	2012-06-14 16:02:08	F	elk	Summer
colo	P12	54.179	Mule_Deer	11	2012-06-28 12:03:12	F	elk	Summer
colo	P12	54.2776	Mule_Deer	11	2012-07-01 18:03:44	F	elk	Summer
colo	P12	54.442	Mule_Deer	82	2012-07-06 06:00:32	F	elk	Summer
colo	P13	24.6575	Mule_Deer	82	2012-04-02 07:00:47	M	elk	Spring
colo	P13	24.4602	Mule_Deer	82	2012-03-27 01:00:30	M	elk	Spring
colo	P13	25.4793	Mule_Deer	82	2012-04-27 18:00:48	M	elk	Spring
colo	P13	26.1368	Elk	55	2012-05-17 13:00:15	M	elk	Summer
colo	P13	27.1558	Beaver	25	2012-06-17 08:00:48	M	elk	Summer
colo	P13	24.0329	Mule_Deer	82	2012-03-14 04:00:30	M	elk	Spring
colo	P13	24.0986	Mule_Deer	82	2012-03-16 21:00:19	M	elk	Spring
colo	P13	26.4984	Beaver	25	2012-05-28 05:00:17	M	elk	Summer
colo	P13	27.2544	Elk	54	2012-06-20 11:00:30	M	elk	Summer
colo	P13	27.6818	Mule_Deer	82	2012-07-03 08:00:20	M	elk	Summer
colo	P13	27.4517	Elk	55	2012-06-26 09:00:31	M	elk	Summer
colo	P13	27.6489	Beaver	25	2012-07-02 05:01:05	M	elk	Summer
colo	P13	27.9119	Cottontail	1	2012-07-10 02:00:48	M	elk	Summer
patagonia	Bagual	39.263	Guanaco	120	2009-06-06	M	guanaco	Winter
patagonia	Bagual	39.3616	Guanaco	120	2009-06-09	M	guanaco	Winter
patagonia	Bagual	39.5588	Guanaco	120	2009-06-15	M	guanaco	Winter
patagonia	Bagual	39.7561	Guanaco	120	2009-06-21	M	guanaco	Winter
patagonia	Bagual	40.3149	Huemul	65	2009-07-08	M	guanaco	Winter
patagonia	Bagual	40.4464	Guanaco	120	2009-07-12	M	guanaco	Winter
patagonia	Bagual	42.5503	Guanaco	120	2009-09-14	M	guanaco	Spring
patagonia	Bagual	43.7666	Guanaco	120	2009-10-21	M	guanaco	Spring
patagonia	Bagual	44.194	Guanaco	120	2009-11-03	M	guanaco	Spring
patagonia	Bagual	44.3254	Guanaco	120	2009-11-07	M	guanaco	Spring
patagonia	Bagual	44.7528	Guanaco	120	2009-11-20	M	guanaco	Spring
patagonia	Bagual	44.8514	Guanaco	120	2009-11-23	M	guanaco	Spring
patagonia	Bagual	45.1144	Guanaco	120	2009-12-01	M	guanaco	Summer
patagonia	Bagual	45.6075	Chulengo	15.1	2009-12-16	M	guanaco	Summer
patagonia	Bagual	46.2321	Guanaco	120	2010-01-04	M	guanaco	Summer
patagonia	Bagual	46.4293	Guanaco	120	2010-01-10	M	guanaco	Summer
patagonia	Bagual	48.3031	Guanaco	120	2010-03-08	M	guanaco	Autumn
patagonia	Bagual	48.6976	Huemul	65	2010-03-20	M	guanaco	Autumn
patagonia	Bagual	49.6509	Guanaco	120	2010-04-18	M	guanaco	Autumn
patagonia	Bagual	50.9329	Guanaco	120	2010-05-27	M	guanaco	Winter
patagonia	Bagual	52.9382	Guanaco	120	2010-07-27	M	guanaco	Winter
patagonia	Bagual	53.8586	Guanaco	120	2010-08-24	M	guanaco	Spring
patagonia	Baguala	24.9616	Hare	4	2009-09-03	F	guanaco	Spring
patagonia	Baguala	24.9945	Peludo	2	2009-09-04	F	guanaco	Spring
patagonia	Baguala	25.0274	Peludo	2	2009-09-05	F	guanaco	Spring
patagonia	Baguala	25.0931	Hare	4	2009-09-07	F	guanaco	Spring
patagonia	Baguala	25.2246	Hare	4	2009-09-11	F	guanaco	Spring
patagonia	Baguala	25.2903	Hare	4	2009-09-13	F	guanaco	Spring
patagonia	Baguala	25.4547	Hare	4	2009-09-18	F	guanaco	Spring
patagonia	Baguala	25.5204	Hare	4	2009-09-20	F	guanaco	Spring
patagonia	Baguala	25.6519	Hare	4	2009-09-24	F	guanaco	Spring
patagonia	Baguala	25.6519	Hare	4	2009-09-24	F	guanaco	Spring
patagonia	Baguala	25.7506	Hare	4	2009-09-27	F	guanaco	Spring
patagonia	Baguala	25.7506	Hare	4	2009-09-27	F	guanaco	Spring
patagonia	Baguala	25.9478	Hare	4	2009-10-03	F	guanaco	Spring
patagonia	Baguala	26.0464	Hare	4	2009-10-06	F	guanaco	Spring
patagonia	Baguala	26.1122	Hare	4	2009-10-08	F	guanaco	Spring
patagonia	Baguala	26.1779	Hare	4	2009-10-10	F	guanaco	Spring
patagonia	Baguala	26.2765	Hare	4	2009-10-13	F	guanaco	Spring
patagonia	Baguala	26.4409	Hare	4	2009-10-18	F	guanaco	Spring
patagonia	Baguala	26.6381	Hare	4	2009-10-24	F	guanaco	Spring
patagonia	Baguala	26.7368	Hare	4	2009-10-27	F	guanaco	Spring
patagonia	Baguala	26.934	Hare	4	2009-11-02	F	guanaco	Spring
patagonia	Baguala	26.9669	Hare	4	2009-11-03	F	guanaco	Spring
patagonia	Baguala	27.1641	Hare	4	2009-11-09	F	guanaco	Spring
patagonia	Baguala	27.197	Hare	4	2009-11-10	F	guanaco	Spring
patagonia	Baguala	27.2627	Hare	4	2009-11-12	F	guanaco	Spring
patagonia	Baguala	27.2956	Hare	4	2009-11-13	F	guanaco	Spring
patagonia	Baguala	27.4271	Hare	4	2009-11-17	F	guanaco	Summer
patagonia	Baguala	27.5257	Hare	4	2009-11-20	F	guanaco	Summer
patagonia	Baguala	27.7229	Guanaco	120	2009-11-26	F	guanaco	Summer
patagonia	Baguala	28.1174	Chilengo	15.1	2009-12-08	F	guanaco	Summer
patagonia	Baguala	28.2818	Chilengo	15.1	2009-12-13	F	guanaco	Summer
patagonia	Baguala	28.3804	Guanaco	120	2009-12-16	F	guanaco	Summer
patagonia	Baguala	28.6105	Chulengo	15.1	2009-12-23	F	guanaco	Summer
patagonia	Baguala	28.7091	Chulengo	17.6	2009-12-26	F	guanaco	Summer
patagonia	Baguala	28.8735	Guanaco	120	2009-12-31	F	guanaco	Summer
patagonia	Baguala	29.1694	Chulengo	17.6	2010-01-09	F	guanaco	Summer
patagonia	Baguala	29.6296	Chulengo	17.6	2010-01-23	F	guanaco	Summer
patagonia	Baguala	29.7611	Chulengo	17.6	2010-01-27	F	guanaco	Summer
patagonia	Baguala	29.8597	Chulengo	17.6	2010-01-30	F	guanaco	Summer
patagonia	Baguala	29.9583	Chulengo	17.6	2010-02-02	F	guanaco	Summer
patagonia	Baguala	30.0898	Chulengo	17.6	2010-02-06	F	guanaco	Summer
patagonia	Baguala	30.3199	Chulengo	17.6	2010-02-13	F	guanaco	Summer
patagonia	Baguala	30.4843	Guanaco	46.8	2010-02-18	F	guanaco	Autumn
patagonia	Baguala	30.6815	Hare	4	2010-02-24	F	guanaco	Autumn
patagonia	Baguala	30.7144	Hare	4	2010-02-25	F	guanaco	Autumn
patagonia	Baguala	30.813	Hare	4	2010-02-28	F	guanaco	Autumn
patagonia	Baguala	30.8459	Chulengo	17.6	2010-03-01	F	guanaco	Autumn
patagonia	Baguala	30.9116	Hare	4	2010-03-03	F	guanaco	Autumn
patagonia	Baguala	31.0431	Chulengo	20	2010-03-07	F	guanaco	Autumn
patagonia	Baguala	31.3719	Chulengo	20	2010-03-17	F	guanaco	Autumn
patagonia	Baguala	31.4705	Chulengo	20	2010-03-20	F	guanaco	Autumn
patagonia	Baguala	31.6348	Chulengo	20	2010-03-25	F	guanaco	Autumn
patagonia	Baguala	31.7992	Chulengo	22.5	2010-03-30	F	guanaco	Autumn
patagonia	Baguala	32.0622	Chulengo	22.5	2010-04-07	F	guanaco	Autumn
patagonia	Bonita	36.2986	Hare	4	2009-06-04	F	guanaco	Winter
patagonia	Bonita	36.3972	Hare	4	2009-06-07	F	guanaco	Winter
patagonia	Bonita	36.5287	Peludo	2	2009-06-11	F	guanaco	Winter
patagonia	Bonita	36.5616	Hare	4	2009-06-12	F	guanaco	Winter
patagonia	Bonita	36.5616	Hare	4	2009-06-12	F	guanaco	Winter
patagonia	Bonita	36.5945	Armadillo_peludo	2	2009-06-13	F	guanaco	Winter
patagonia	Bonita	36.6931	Guanaco	80.6	2009-06-16	F	guanaco	Winter
patagonia	Bonita	36.9232	Hare	4	2009-06-23	F	guanaco	Winter
patagonia	Bonita	36.989	Hare	4	2009-06-25	F	guanaco	Winter
patagonia	Bonita	37.0218	Peludo	2	2009-06-26	F	guanaco	Winter
patagonia	Bonita	37.0876	Huemul	45	2009-06-28	F	guanaco	Winter
patagonia	Bonita	37.1862	Huemul	30	2009-07-01	F	guanaco	Winter
patagonia	Bonita	37.3834	Hare	4	2009-07-07	F	guanaco	Winter
patagonia	Bonita	37.5478	Guanaco	120	2009-07-12	F	guanaco	Winter
patagonia	Bonita	38.0738	Guanaco	120	2009-07-28	F	guanaco	Winter
patagonia	Bonita	38.2053	Peludo	2	2009-08-01	F	guanaco	Winter
patagonia	Bonita	38.3368	Hare	4	2009-08-05	F	guanaco	Winter
patagonia	Bonita	38.5997	Guanaco	37.1	2009-08-13	F	guanaco	Winter
patagonia	Bonita	38.797	Peludo	2	2009-08-19	F	guanaco	Spring
patagonia	Bonita	38.9613	Guanaco	37.1	2009-08-24	F	guanaco	Spring
patagonia	Bonita	39.2572	Hare	4	2009-09-02	F	guanaco	Spring
patagonia	Bonita	39.3887	Fox	9	2009-09-06	F	guanaco	Spring
patagonia	Bonita	63.4518	Hare	4	2011-09-08	F	guanaco	Spring
patagonia	Bonita	39.5531	Guanaco	120	2009-09-11	F	guanaco	Spring
patagonia	Bonita	39.6845	Huemul	45	2009-09-15	F	guanaco	Spring
patagonia	Bonita	39.8818	Guanaco	120	2009-09-21	F	guanaco	Spring
patagonia	Bonita	40.2105	Hare	4	2009-10-01	F	guanaco	Spring
patagonia	Bonita	40.3091	Huemul	65	2009-10-04	F	guanaco	Spring
patagonia	Bonita	40.7365	Hare	4	2009-10-17	F	guanaco	Spring
patagonia	Bonita	40.8022	Hare	4	2009-10-19	F	guanaco	Spring
patagonia	Bonita	40.9009	Hare	4	2009-10-22	F	guanaco	Spring
patagonia	Bonita	41.0323	Hare	4	2009-10-26	F	guanaco	Spring
patagonia	Bonita	41.0652	Hare	4	2009-10-27	F	guanaco	Spring
patagonia	Bonita	41.0652	Guanaco	120	2009-10-27	F	guanaco	Spring
patagonia	Bonita	41.2953	Male_Upland_Goose	6.4	2009-11-03	F	guanaco	Spring
patagonia	Bonita	41.3611	Hare	4	2009-11-05	F	guanaco	Spring
patagonia	Bonita	41.4597	Hare	4	2009-11-08	F	guanaco	Spring
patagonia	Bonita	41.5912	Hare	4	2009-11-12	F	guanaco	Spring
patagonia	Bonita	41.6569	Hare	4	2009-11-14	F	guanaco	Spring
patagonia	Bonita	41.7884	Guanaco	120	2009-11-18	F	guanaco	Summer
patagonia	Bonita	42.1829	Hare	4	2009-11-30	F	guanaco	Summer
patagonia	Bonita	42.1829	Guanaco	12.7	2009-11-30	F	guanaco	Summer
patagonia	Bonita	42.3144	Hare	4	2009-12-04	F	guanaco	Summer
patagonia	Bonita	42.3473	Guanaco	120	2009-12-05	F	guanaco	Summer
patagonia	Bonita	42.5774	Chilengo	15.1	2009-12-12	F	guanaco	Summer
patagonia	Bonita	42.7417	Chulengo	15.1	2009-12-17	F	guanaco	Summer
patagonia	Bonita	42.8732	Chulengo	15.1	2009-12-21	F	guanaco	Summer
patagonia	Bonita	42.939	Guanaco	120	2009-12-23	F	guanaco	Summer
patagonia	Bonita	43.3006	Guanaco	120	2010-01-03	F	guanaco	Summer
patagonia	Bonita	43.3992	Chulengo	17.6	2010-01-06	F	guanaco	Summer
patagonia	Bonita	43.465	Chulengo	17.6	2010-01-08	F	guanaco	Summer
patagonia	Bonita	43.5307	Chulengo	17.6	2010-01-10	F	guanaco	Summer
patagonia	Bonita	43.5636	Huemul_fawn	13	2010-01-11	F	guanaco	Summer
patagonia	Bonita	43.6622	Chulengo	17.6	2010-01-14	F	guanaco	Summer
patagonia	Bonita	43.6951	Guanaco	120	2010-01-15	F	guanaco	Summer
patagonia	Bonita	43.8266	Chulengo	17.6	2010-01-19	F	guanaco	Summer
patagonia	Bonita	43.9581	Chulengo	17.6	2010-01-23	F	guanaco	Summer
patagonia	Bonita	44.0238	Chulengo	17.6	2010-01-25	F	guanaco	Summer
patagonia	Bonita	44.0238	Chulengo	46.8	2010-01-25	F	guanaco	Summer
patagonia	Bonita	44.3197	Chulengo	17.6	2010-02-03	F	guanaco	Summer
patagonia	Bonita	44.3854	Guanaco	120	2010-02-05	F	guanaco	Summer
patagonia	Bonita	44.484	Chulengo	20	2010-02-08	F	guanaco	Summer
patagonia	Bonita	44.6155	Hare	4	2010-02-12	F	guanaco	Summer
patagonia	Bonita	44.747	Chulengo	20	2010-02-16	F	guanaco	Autumn
patagonia	Bonita	44.8128	Chulengo	20	2010-02-18	F	guanaco	Autumn
patagonia	Bonita	44.9771	Chulengo	22.5	2010-02-23	F	guanaco	Autumn
patagonia	Bonita	45.0757	Hare	4	2010-02-26	F	guanaco	Autumn
patagonia	Bonita	45.1086	Guanaco	120	2010-02-27	F	guanaco	Autumn
patagonia	Bonita	45.4045	Guanaco	120	2010-03-08	F	guanaco	Autumn
patagonia	Bonita	69.5005	Chilengo	22.5	2012-03-10	F	guanaco	Autumn
patagonia	Bonita	45.6675	Guanaco	120	2010-03-16	F	guanaco	Autumn
patagonia	Bonita	45.7661	Chilengo	22.5	2010-03-19	F	guanaco	Autumn
patagonia	Bonita	45.8647	Chilengo	22.5	2010-03-22	F	guanaco	Autumn
patagonia	Bonita	46.0291	Chilengo	24.9	2010-03-27	F	guanaco	Autumn
patagonia	Bonita	46.1606	Hare	4	2010-03-31	F	guanaco	Autumn
patagonia	Bonita	46.2263	Chulengo	24.9	2010-04-02	F	guanaco	Autumn
patagonia	Bonita	46.3578	Chulengo	24.9	2010-04-06	F	guanaco	Autumn
patagonia	Bonita	46.3907	Guanaco	120	2010-04-07	F	guanaco	Autumn
patagonia	Bonita	46.6536	Guanaco	120	2010-04-15	F	guanaco	Autumn
patagonia	Bonita	46.7194	Chulengo	24.9	2010-04-17	F	guanaco	Autumn
patagonia	Bonita	46.7523	Chulengo	22.5	2010-04-18	F	guanaco	Autumn
patagonia	Bonita	46.818	Chulengo	22.5	2010-04-20	F	guanaco	Autumn
patagonia	Bonita	46.9824	Chulengo	22.5	2010-04-25	F	guanaco	Autumn
patagonia	Bonita	47.0481	Chulengo	22.5	2010-04-27	F	guanaco	Autumn
patagonia	Bonita	47.2782	Chilengo	22.5	2010-05-04	F	guanaco	Autumn
patagonia	Bonita	47.3769	Guanaco	120	2010-05-07	F	guanaco	Autumn
patagonia	Bonita	47.4097	Chilengo	24.9	2010-05-08	F	guanaco	Autumn
patagonia	Bonita	47.6398	Chulengo	17.6	2010-05-15	F	guanaco	Winter
patagonia	Bonita	47.7056	Chulengo	27.3	2010-05-17	F	guanaco	Winter
patagonia	Bonita	47.8371	Chulengo	20	2010-05-21	F	guanaco	Winter
patagonia	Bonita	47.9686	Hare	4	2010-05-25	F	guanaco	Winter
patagonia	Bonita	48.2973	Guanaco	120	2010-06-04	F	guanaco	Winter
patagonia	Bonita	48.3631	Chulengo	20	2010-06-06	F	guanaco	Winter
patagonia	Bonita	48.4945	Chulengo	22.5	2010-06-10	F	guanaco	Winter
patagonia	Bonita	48.5603	Guanaco	120	2010-06-12	F	guanaco	Winter
patagonia	Bonita	48.626	Chulengo	20	2010-06-14	F	guanaco	Winter
patagonia	Bonita	48.6918	Chulengo	20	2010-06-16	F	guanaco	Winter
patagonia	Bonita	48.7904	Guanaco	75.8	2010-06-19	F	guanaco	Winter
patagonia	Bonita	48.9219	Guanaco	120	2010-06-23	F	guanaco	Winter
patagonia	Bonita	49.0534	Guanaco	120	2010-06-27	F	guanaco	Winter
patagonia	Bonita	49.3164	Guanaco	120	2010-07-05	F	guanaco	Winter
patagonia	Bonita	49.5794	Guanaco	120	2010-07-13	F	guanaco	Winter
patagonia	Bonita	49.7108	Hare	4	2010-07-17	F	guanaco	Winter
patagonia	Bonita	49.7766	Hare	4	2010-07-19	F	guanaco	Winter
patagonia	Bonita	49.7766	Hare	4	2010-07-19	F	guanaco	Winter
patagonia	Bonita	49.9738	Chulengo	22.5	2010-07-25	F	guanaco	Winter
patagonia	Bonita	50.0396	Guanaco	120	2010-07-27	F	guanaco	Winter
patagonia	Bonita	50.0725	Chulengo	22.5	2010-07-28	F	guanaco	Winter
patagonia	Bonita	50.1053	Chulengo	20	2010-07-29	F	guanaco	Winter
patagonia	Bonita	52.5379	Guanaco	120	2010-10-11	F	guanaco	Spring
patagonia	Mojada	52.2893	Guanaco	120	2009-06-04	F	guanaco	Winter
patagonia	Mojada	52.5851	Guanaco	120	2009-06-13	F	guanaco	Winter
patagonia	Mojada	52.618	Guanaco	75.8	2009-06-14	F	guanaco	Winter
patagonia	Mojada	52.618	Guanaco	120	2009-06-14	F	guanaco	Winter
patagonia	Mojada	52.881	Hare	4	2009-06-22	F	guanaco	Winter
patagonia	Mojada	53.0125	Hare	4	2009-06-26	F	guanaco	Winter
patagonia	Mojada	53.0125	Guanaco	120	2009-06-26	F	guanaco	Winter
patagonia	Mojada	53.2426	Guanaco	120	2009-07-03	F	guanaco	Winter
patagonia	Mojada	53.4727	Guanaco	120	2009-07-10	F	guanaco	Winter
patagonia	Mojada	53.5713	Guanaco	29.8	2009-07-13	F	guanaco	Winter
patagonia	Mojada	53.6371	Guanaco	29.8	2009-07-15	F	guanaco	Winter
patagonia	Mojada	53.6371	Hare	4	2009-07-15	F	guanaco	Winter
patagonia	Mojada	53.67	Guanaco	29.8	2009-07-16	F	guanaco	Winter
patagonia	Mojada	53.8343	Guanaco	120	2009-07-21	F	guanaco	Winter
patagonia	Mojada	53.9329	Guanaco	32.2	2009-07-24	F	guanaco	Winter
patagonia	Mojada	53.9987	Guanaco	32.2	2009-07-26	F	guanaco	Winter
patagonia	Mojada	54.0316	Guanaco	29.8	2009-07-27	F	guanaco	Winter
patagonia	Mojada	54.1631	Guanaco	120	2009-07-31	F	guanaco	Winter
patagonia	Mojada	54.426	Guanaco	120	2009-08-08	F	guanaco	Winter
patagonia	Mojada	54.4589	Guanaco	120	2009-08-09	F	guanaco	Winter
patagonia	Mojada	54.5247	Guanaco	80.6	2009-08-11	F	guanaco	Winter
patagonia	Mojada	54.5247	Guanaco	120	2009-08-11	F	guanaco	Winter
patagonia	Mojada	54.6233	Hare	4	2009-08-14	F	guanaco	Winter
patagonia	Mojada	54.689	Guanaco	120	2009-08-16	F	guanaco	Spring
patagonia	Mojada	54.8534	Guanaco	120	2009-08-21	F	guanaco	Spring
patagonia	Mojada	55.0178	Guanaco	120	2009-08-26	F	guanaco	Spring
patagonia	Mojada	55.0835	Guanaco	120	2009-08-28	F	guanaco	Spring
patagonia	Mojada	55.1821	Hare	4	2009-08-31	F	guanaco	Spring
patagonia	Mojada	55.4122	Guanaco	34.7	2009-09-07	F	guanaco	Spring
patagonia	Mojada	55.4122	Guanaco	34.7	2009-09-07	F	guanaco	Spring
patagonia	Mojada	55.5437	Guanaco	34.7	2009-09-11	F	guanaco	Spring
patagonia	Mojada	55.5766	Guanaco	34.7	2009-09-12	F	guanaco	Spring
patagonia	Mojada	55.6423	Guanaco	34.7	2009-09-14	F	guanaco	Spring
patagonia	Mojada	55.741	Guanaco	120	2009-09-17	F	guanaco	Spring
patagonia	Mojada	55.7738	Guanaco	34.7	2009-09-18	F	guanaco	Spring
patagonia	Mojada	55.9711	Guanaco	120	2009-09-24	F	guanaco	Spring
patagonia	Mojada	56.0039	Hare	4	2009-09-25	F	guanaco	Spring
patagonia	Mojada	56.0039	Guanaco	34.7	2009-09-25	F	guanaco	Spring
patagonia	Mojada	56.1354	Guanaco	120	2009-09-29	F	guanaco	Spring
patagonia	Mojada	56.497	Guanaco	120	2009-10-10	F	guanaco	Spring
patagonia	Mojada	56.6614	Guanaco	80.6	2009-10-15	F	guanaco	Spring
patagonia	Mojada	56.7929	Guanaco	120	2009-10-19	F	guanaco	Spring
patagonia	Mojada	56.8586	Guanaco	120	2009-10-21	F	guanaco	Spring
patagonia	Mojada	56.8915	Guanaco	37.1	2009-10-22	F	guanaco	Spring
patagonia	Mojada	56.9901	Guanaco	120	2009-10-25	F	guanaco	Spring
patagonia	Mojada	57.1216	Hare	4	2009-10-29	F	guanaco	Spring
patagonia	Mojada	57.1874	Hare	4	2009-10-31	F	guanaco	Spring
patagonia	Mojada	69.2518	Guanaco	120	2010-11-02	F	guanaco	Spring
patagonia	Mojada	69.3833	Guanaco	120	2010-11-06	F	guanaco	Spring
patagonia	Mojada	57.5161	Hare	4	2009-11-10	F	guanaco	Spring
patagonia	Mojada	58.3708	Guanaco	12.7	2009-12-06	F	guanaco	Summer
patagonia	Mojada	58.5023	Guanaco	120	2009-12-10	F	guanaco	Summer
patagonia	Mojada	58.568	Chulengo	15.1	2009-12-12	F	guanaco	Summer
patagonia	Mojada	58.6338	Chilengo	15.1	2009-12-14	F	guanaco	Summer
patagonia	Mojada	58.7982	Chulengo	15.1	2009-12-19	F	guanaco	Summer
patagonia	Mojada	58.8639	Chulengo	15.1	2009-12-21	F	guanaco	Summer
patagonia	Mojada	59.0611	Chulengo	15.1	2009-12-27	F	guanaco	Summer
patagonia	Mojada	59.2584	Chulengo	15.1	2010-01-02	F	guanaco	Summer
patagonia	Mojada	59.357	Chulengo	15.1	2010-01-05	F	guanaco	Summer
patagonia	Mojada	59.357	Guanaco	120	2010-01-05	F	guanaco	Summer
patagonia	Mojada	59.4885	Guanaco	120	2010-01-09	F	guanaco	Summer
patagonia	Mojada	59.62	Chulengo	17.6	2010-01-13	F	guanaco	Summer
patagonia	Mojada	59.6857	Chulengo	17.6	2010-01-15	F	guanaco	Summer
patagonia	Mojada	59.7186	Chulengo	17.6	2010-01-16	F	guanaco	Summer
patagonia	Mojada	59.7515	Chulengo	17.6	2010-01-17	F	guanaco	Summer
patagonia	Mojada	60.6719	Guanaco	120	2010-02-14	F	guanaco	Summer
patagonia	Mojada	61.1321	Guanaco	120	2010-02-28	F	guanaco	Autumn
patagonia	Mojada	61.3294	Hare	4	2010-03-06	F	guanaco	Autumn
patagonia	Mojada	61.428	Guanaco	120	2010-03-09	F	guanaco	Autumn
patagonia	Mojada	64.9783	Hare	4	2010-06-25	F	guanaco	Winter
patagonia	Mojada	68.8573	Guanaco	120	2010-10-21	F	guanaco	Spring
patagonia	Mojada	69.1532	Guanaco	120	2010-10-30	F	guanaco	Spring
patagonia	Oportus	68.4315	Guanaco	29.8	2009-06-28	M	guanaco	Winter
patagonia	Oportus	68.7274	Guanaco	120	2009-07-07	M	guanaco	Winter
patagonia	Oportus	69.0232	Guanaco	29.8	2009-07-16	M	guanaco	Winter
patagonia	Oportus	69.2533	Guanaco	29.8	2009-07-23	M	guanaco	Winter
patagonia	Oportus	69.5821	Guanaco	27.3	2009-08-02	M	guanaco	Winter
patagonia	Oportus	69.6478	Guanaco	120	2009-08-04	M	guanaco	Winter
patagonia	Oportus	69.845	Sheep	40	2009-08-10	M	guanaco	Winter
patagonia	Oportus	69.845	Sheep	40	2009-08-10	M	guanaco	Winter
patagonia	Oportus	69.9437	Sheep	40	2009-08-13	M	guanaco	Winter
patagonia	Oportus	70.0094	Sheep	40	2009-08-15	M	guanaco	Spring
patagonia	Oportus	70.0423	Sheep	40	2009-08-16	M	guanaco	Spring
patagonia	Oportus	70.4368	Guanaco	120	2009-08-28	M	guanaco	Spring
patagonia	Oportus	70.5354	Guanaco	120	2009-08-31	M	guanaco	Spring
patagonia	Oportus	70.634	Sheep	40	2009-09-03	M	guanaco	Spring
patagonia	Oportus	70.6997	Sheep	40	2009-09-05	M	guanaco	Spring
patagonia	Oportus	70.8641	Sheep	40	2009-09-10	M	guanaco	Spring
patagonia	Oportus	70.9298	Sheep	40	2009-09-12	M	guanaco	Spring
patagonia	Oportus	70.9627	Guanaco	34.7	2009-09-13	M	guanaco	Spring
patagonia	Oportus	71.1928	Lamb	9	2009-09-20	M	guanaco	Spring
patagonia	Oportus	71.2915	Guanaco	34.7	2009-09-23	M	guanaco	Spring
patagonia	Oportus	71.4558	Guanaco	120	2009-09-28	M	guanaco	Spring
patagonia	Oportus	71.6859	Lamb	9	2009-10-05	M	guanaco	Spring
patagonia	Oportus	71.7188	Guanaco	37.1	2009-10-06	M	guanaco	Spring
patagonia	Oportus	71.8174	Sheep	40	2009-10-09	M	guanaco	Spring
patagonia	Oportus	71.916	Lamb	9	2009-10-12	M	guanaco	Spring
patagonia	Oportus	71.9818	Guanaco	37.1	2009-10-14	M	guanaco	Spring
patagonia	Oportus	72.0804	Lamb	9	2009-10-17	M	guanaco	Spring
patagonia	Oportus	72.179	Lamb	9	2009-10-20	M	guanaco	Spring
patagonia	Oportus	72.2776	Guanaco	120	2009-10-23	M	guanaco	Spring
patagonia	Oportus	72.3763	Lamb	9	2009-10-26	M	guanaco	Spring
patagonia	Oportus	73.5926	Lamb	12	2009-12-02	M	guanaco	Summer
patagonia	Oportus	73.7569	Chilengo	15.1	2009-12-07	M	guanaco	Summer
patagonia	Oportus	73.8884	Chilengo	15.1	2009-12-11	M	guanaco	Summer
patagonia	Oportus	74.0199	Chulengo	15.1	2009-12-15	M	guanaco	Summer
patagonia	Oportus	74.1843	Guanaco	120	2009-12-20	M	guanaco	Summer
patagonia	Oportus	74.3815	Chulengo	15.1	2009-12-26	M	guanaco	Summer
patagonia	Oportus	74.5788	Chulengo	15.1	2010-01-01	M	guanaco	Summer
patagonia	Oportus	74.7103	Chulengo	15.1	2010-01-05	M	guanaco	Summer
patagonia	Oportus	74.9075	Guanaco	120	2010-01-11	M	guanaco	Summer
patagonia	Oportus	74.9404	Sheep	40	2010-01-12	M	guanaco	Summer
patagonia	Oportus	74.9732	Chulengo	15.1	2010-01-13	M	guanaco	Summer
patagonia	Oportus	75.1047	Chulengo	15.1	2010-01-17	M	guanaco	Summer
patagonia	Oportus	75.2362	Sheep	40	2010-01-21	M	guanaco	Summer
patagonia	Oportus	75.4335	Sheep	40	2010-01-27	M	guanaco	Summer
patagonia	Oportus	75.5978	Guanaco	120	2010-02-01	M	guanaco	Summer
patagonia	Oportus	75.7293	Guanaco	71	2010-02-05	M	guanaco	Summer
patagonia	Oportus	75.8937	Chulengo	17.6	2010-02-10	M	guanaco	Summer
patagonia	Oportus	75.9266	Chulengo	17.6	2010-02-11	M	guanaco	Summer
patagonia	Oportus	76.0252	Chulengo	17.6	2010-02-14	M	guanaco	Summer
patagonia	Oportus	76.2553	Guanaco	90.3	2010-02-21	M	guanaco	Autumn
patagonia	Oportus	76.4197	Chulengo	20	2010-02-26	M	guanaco	Autumn
patagonia	Oportus	76.5183	Guanaco	46.8	2010-03-01	M	guanaco	Autumn
patagonia	Oportus	76.8141	Sheep	40	2010-03-10	M	guanaco	Autumn
patagonia	Oportus	76.8141	Sheep	40	2010-03-10	M	guanaco	Autumn
patagonia	Oportus	76.8799	Sheep	40	2010-03-12	M	guanaco	Autumn
patagonia	Oportus	76.8799	Sheep	40	2010-03-12	M	guanaco	Autumn
patagonia	Oportus	76.9456	Chulengo	20	2010-03-14	M	guanaco	Autumn
patagonia	Oportus	77.0442	Guanaco	120	2010-03-17	M	guanaco	Autumn
patagonia	Oportus	77.1429	Sheep	40	2010-03-20	M	guanaco	Autumn
patagonia	Oportus	77.1429	Sheep	40	2010-03-20	M	guanaco	Autumn
patagonia	Oportus	77.2744	Sheep	40	2010-03-24	M	guanaco	Autumn
patagonia	Oportus	77.373	Guanaco	120	2010-03-27	M	guanaco	Autumn
patagonia	Oportus	77.5045	Guanaco	120	2010-03-31	M	guanaco	Autumn
patagonia	Oportus	77.8003	Guanaco	120	2010-04-09	M	guanaco	Autumn
patagonia	Oportus	78.0633	Sheep	40	2010-04-17	M	guanaco	Autumn
patagonia	Oportus	78.0962	Guanaco	120	2010-04-18	M	guanaco	Autumn
patagonia	Oportus	78.2934	Guanaco	120	2010-04-24	M	guanaco	Autumn
patagonia	Oportus	78.6222	Chulengo	17.6	2010-05-04	M	guanaco	Autumn
patagonia	Oportus	78.6879	Chulengo	22.5	2010-05-06	M	guanaco	Autumn
patagonia	Oportus	78.8523	Guanaco	120	2010-05-11	M	guanaco	Autumn
patagonia	Oportus	81.8437	Guanaco	120	2010-08-10	M	guanaco	Winter
patagonia	Principio	88.2616	Guanaco	29.8	2009-07-07	M	guanaco	Winter
patagonia	Principio	88.3931	Guanaco	120	2009-07-11	M	guanaco	Winter
patagonia	Principio	88.689	Sheep	40	2009-07-20	M	guanaco	Winter
patagonia	Principio	88.7547	Guanaco	120	2009-07-22	M	guanaco	Winter
patagonia	Principio	89.1492	Sheep	40	2009-08-03	M	guanaco	Winter
patagonia	Principio	89.1821	Sheep	40	2009-08-04	M	guanaco	Winter
patagonia	Principio	89.3135	Guanaco	120	2009-08-08	M	guanaco	Winter
patagonia	Principio	89.5765	Guanaco	32.2	2009-08-16	M	guanaco	Spring
patagonia	Principio	89.6094	Sheep	40	2009-08-17	M	guanaco	Spring
patagonia	Principio	89.6423	Sheep	40	2009-08-18	M	guanaco	Spring
patagonia	Principio	91.5489	Sheep	40	2009-10-15	M	guanaco	Spring
patagonia	Principio	91.6147	Sheep	40	2009-10-17	M	guanaco	Spring
patagonia	Principio	91.6147	Sheep	40	2009-10-17	M	guanaco	Spring
patagonia	Principio	91.6804	Sheep	40	2009-10-19	M	guanaco	Spring
patagonia	Principio	92.1735	Sheep	40	2009-11-03	M	guanaco	Spring
patagonia	Principio	92.305	Sheep	40	2009-11-07	M	guanaco	Spring
patagonia	Temengito	30.1972	Guanaco	24.9	2008-07-31	F	guanaco	Winter
patagonia	Temengito	30.3287	Guanaco	24.9	2008-08-04	F	guanaco	Winter
patagonia	Temengito	30.4931	Guanaco	120	2008-08-09	F	guanaco	Winter
patagonia	Temengito	30.7561	Guanaco	27.3	2008-08-17	F	guanaco	Spring
patagonia	Temengito	30.8547	Guanaco	27.3	2008-08-20	F	guanaco	Spring
patagonia	Temengito	31.0519	Guanaco	120	2008-08-26	F	guanaco	Spring
patagonia	Temengito	31.2163	Guanaco	120	2008-08-31	F	guanaco	Spring
patagonia	Temengito	31.4464	Hare	4	2008-09-07	F	guanaco	Spring
patagonia	Temengito	31.7751	Guanaco	32.2	2008-09-17	F	guanaco	Spring
patagonia	Temengito	32.0053	Guanaco	120	2008-09-24	F	guanaco	Spring
olympic	Al	20.9934	Beaver	20.4	2021-05-01	M	elk	Spring
olympic	Al	21.125	Beaver	20.4	2021-05-05	M	elk	Spring
olympic	Al	21.2566	Blacktailed_deer	86	2021-05-09	M	elk	Spring
olympic	Al	21.5855	Blacktailed_deer	86	2021-05-19	M	elk	Summer
olympic	Al	18.4605	Blacktailed_deer	45.36	2021-02-13	M	elk	Winter
olympic	Al	18.7566	Blacktailed_deer	45.36	2021-02-22	M	elk	Spring
olympic	Al	20.8289	Nutria	15	2021-04-26	M	elk	Spring
olympic	Al	19.1842	Raccoon	7	2021-03-07	M	elk	Spring
olympic	Apollo	59.7961	Beaver	20.4	2018-05-18	M	elk	Summer
olympic	Apollo	60.0592	Beaver	20.4	2018-05-26	M	elk	Summer
olympic	Apollo	58.3158	Beaver	20.4	2018-04-03	M	elk	Spring
olympic	Apollo	70.3553	Beaver	20.4	2019-04-04	M	elk	Spring
olympic	Apollo	59.4342	Beaver	20.4	2018-05-07	M	elk	Spring
olympic	Apollo	59.8947	Beaver	20.4	2018-05-21	M	elk	Summer
olympic	Apollo	63.0197	Beaver	20.4	2018-08-24	M	elk	Autumn
olympic	Apollo	71.3421	Beaver	20.4	2019-05-04	M	elk	Spring
olympic	Apollo	71.6711	Beaver	20.4	2019-05-14	M	elk	Spring
olympic	Apollo	71.3421	Beaver	20.4	2019-05-04	M	elk	Spring
olympic	Apollo	66.1118	Blacktailed_deer	57.38	2018-11-26	M	elk	Winter
olympic	Apollo	60.1908	Blacktailed_deer	57.38	2018-05-30	M	elk	Summer
olympic	Apollo	64.4342	Blacktailed_deer	34	2018-10-06	M	elk	Autumn
olympic	Apollo	66.4737	Blacktailed_deer	34	2018-12-07	M	elk	Winter
olympic	Apollo	64.9934	Blacktailed_deer	45.36	2018-10-23	M	elk	Autumn
olympic	Apollo	69.3026	Bobcat	7.43	2019-03-03	M	elk	Spring
olympic	Apollo	59.4013	Mountain_beaver	0.85	2018-05-06	M	elk	Spring
olympic	Apollo	68.4145	Roosevelt_elk	227.59	2019-02-04	M	elk	Winter
olympic	Apollo	69.3026	Roosevelt_elk	227.59	2019-03-03	M	elk	Spring
olympic	Apollo	57.4605	Roosevelt_elk	227.59	2018-03-08	M	elk	Spring
olympic	Apollo	72.1645	Roosevelt_elk	227.59	2019-05-29	M	elk	Summer
olympic	Apollo	72.9211	Roosevelt_elk	227.59	2019-06-21	M	elk	Summer
olympic	Apollo	71.4737	Roosevelt_elk	227.59	2019-05-08	M	elk	Spring
olympic	Apollo	64.8618	Roosevelt_elk	227.59	2018-10-19	M	elk	Autumn
olympic	Apollo	58.6447	Roosevelt_elk	47.8	2018-04-13	M	elk	Spring
olympic	Apollo	58.4145	Roosevelt_elk	47.8	2018-04-06	M	elk	Spring
olympic	Apollo	63.1842	Roosevelt_elk	47.8	2018-08-29	M	elk	Autumn
olympic	Apollo	67.0987	Roosevelt_elk	172.975	2018-12-26	M	elk	Winter
olympic	Apollo	69.2368	Roosevelt_elk	172.975	2019-03-01	M	elk	Spring
olympic	Apollo	66.8355	Roosevelt_elk	227.59	2018-12-18	M	elk	Winter
olympic	Apollo	66.3092	Roosevelt_elk	118.36	2018-12-02	M	elk	Winter
olympic	Apollo	58.8092	Roosevelt_elk	118.36	2018-04-18	M	elk	Spring
olympic	Apollo	72.5921	Roosevelt_elk	118.36	2019-06-11	M	elk	Summer
olympic	Apollo	72.5921	Roosevelt_elk	118.36	2019-06-11	M	elk	Summer
olympic	Apollo	72.0658	Roosevelt_elk	118.36	2019-05-26	M	elk	Summer
olympic	Aziah	60.6908	Roosevelt_elk	47.8	2021-02-25	M	elk	Spring
olympic	Aziah	62.8618	Roosevelt_elk	285.075	2021-05-02	M	elk	Spring
olympic	Aziah	60.6579	Roosevelt_elk	118.36	2021-02-24	M	elk	Spring
olympic	Bramble	27.0855	Blacktailed_deer	57.38	2019-04-13	F	deer	Spring
olympic	Bramble	27.9079	Blacktailed_deer	57.38	2019-05-08	F	deer	Spring
olympic	Bramble	33.8947	Blacktailed_deer	57.38	2019-11-06	F	deer	Autumn
olympic	Bramble	32.4145	Blacktailed_deer	57.38	2019-09-22	F	deer	Autumn
olympic	Bramble	34.7171	Blacktailed_deer	57.38	2019-12-01	F	deer	Winter
olympic	Bramble	37.3158	Blacktailed_deer	57.38	2020-02-18	F	deer	Spring
olympic	Bramble	35.375	Blacktailed_deer	57.38	2019-12-21	F	deer	Winter
olympic	Bramble	35.0132	Blacktailed_deer	57.38	2019-12-10	F	deer	Winter
olympic	Bramble	35.9671	Blacktailed_deer	57.38	2020-01-08	F	deer	Winter
olympic	Bramble	39.7829	Blacktailed_deer	57.38	2020-05-03	F	deer	Spring
olympic	Bramble	40.6053	Blacktailed_deer	57.38	2020-05-28	F	deer	Summer
olympic	Bramble	46.3289	Blacktailed_deer	57.38	2020-11-18	F	deer	Winter
olympic	Bramble	35.9013	Blacktailed_deer	57.38	2020-01-06	F	deer	Winter
olympic	Bramble	21.5592	Blacktailed_deer	86	2018-10-27	F	deer	Autumn
olympic	Bramble	32.3816	Blacktailed_deer	86	2019-09-21	F	deer	Autumn
olympic	Bramble	45.1447	Blacktailed_deer	71.69	2020-10-13	F	deer	Autumn
olympic	Bramble	22.5461	Blacktailed_deer	34	2018-11-26	F	deer	Winter
olympic	Bramble	23.7303	Blacktailed_deer	34	2019-01-01	F	deer	Winter
olympic	Bramble	26.8553	Blacktailed_deer	34	2019-04-06	F	deer	Spring
olympic	Bramble	25.1118	Blacktailed_deer	34	2019-02-12	F	deer	Winter
olympic	Bramble	26.7237	Blacktailed_deer	34	2019-04-02	F	deer	Spring
olympic	Bramble	25.7368	Blacktailed_deer	34	2019-03-03	F	deer	Spring
olympic	Bramble	36.3618	Blacktailed_deer	34	2020-01-20	F	deer	Winter
olympic	Bramble	41.1974	Blacktailed_deer	34	2020-06-15	F	deer	Summer
olympic	Bramble	43.9605	Blacktailed_deer	34	2020-09-07	F	deer	Autumn
olympic	Bramble	47.0197	Blacktailed_deer	34	2020-12-09	F	deer	Winter
olympic	Bramble	46.9211	Blacktailed_deer	34	2020-12-06	F	deer	Winter
olympic	Bramble	24.8158	Blacktailed_deer	34	2019-02-03	F	deer	Winter
olympic	Bramble	24.5526	Blacktailed_deer	34	2019-01-26	F	deer	Winter
olympic	Bramble	33.1711	Blacktailed_deer	34	2019-10-15	F	deer	Autumn
olympic	Bramble	46.2961	Blacktailed_deer	34	2020-11-17	F	deer	Winter
olympic	Bramble	22.875	Blacktailed_deer	34	2018-12-06	F	deer	Winter
olympic	Bramble	22.8421	Blacktailed_deer	34	2018-12-05	F	deer	Winter
olympic	Bramble	23.3026	Blacktailed_deer	34	2018-12-19	F	deer	Winter
olympic	Bramble	25.6382	Blacktailed_deer	34	2019-02-28	F	deer	Spring
olympic	Bramble	29.4868	Blacktailed_deer	34	2019-06-25	F	deer	Summer
olympic	Bramble	36.4934	Blacktailed_deer	34	2020-01-24	F	deer	Winter
olympic	Bramble	40.5066	Blacktailed_deer	34	2020-05-25	F	deer	Summer
olympic	Bramble	40.7697	Blacktailed_deer	34	2020-06-02	F	deer	Summer
olympic	Bramble	41.5592	Blacktailed_deer	34	2020-06-26	F	deer	Summer
olympic	Bramble	41.7237	Blacktailed_deer	34	2020-07-01	F	deer	Summer
olympic	Bramble	41.4934	Blacktailed_deer	34	2020-06-24	F	deer	Summer
olympic	Bramble	42.3816	Blacktailed_deer	34	2020-07-21	F	deer	Summer
olympic	Bramble	43.6645	Blacktailed_deer	34	2020-08-29	F	deer	Autumn
olympic	Bramble	43.4671	Blacktailed_deer	34	2020-08-23	F	deer	Autumn
olympic	Bramble	44.0592	Blacktailed_deer	34	2020-09-10	F	deer	Autumn
olympic	Bramble	44.2895	Blacktailed_deer	34	2020-09-17	F	deer	Autumn
olympic	Bramble	44.4868	Blacktailed_deer	34	2020-09-23	F	deer	Autumn
olympic	Bramble	29.4868	Blacktailed_deer	34	2019-06-25	F	deer	Summer
olympic	Bramble	23.9276	Blacktailed_deer	51.37	2019-01-07	F	deer	Winter
olympic	Bramble	26.2961	Blacktailed_deer	51.37	2019-03-20	F	deer	Spring
olympic	Bramble	48.3684	Blacktailed_deer	51.37	2021-01-19	F	deer	Winter
olympic	Bramble	33.4013	Blacktailed_deer	65.68	2019-10-22	F	deer	Autumn
olympic	Bramble	34.3882	Blacktailed_deer	65.68	2019-11-21	F	deer	Winter
olympic	Bramble	32.5789	Blacktailed_deer	45.36	2019-09-27	F	deer	Autumn
olympic	Bramble	22.1184	Blacktailed_deer	45.36	2018-11-13	F	deer	Autumn
olympic	Bramble	27.6776	Blacktailed_deer	45.36	2019-05-01	F	deer	Spring
olympic	Bramble	41.8224	Blacktailed_deer	45.36	2020-07-04	F	deer	Summer
olympic	Bramble	47.7105	Blacktailed_deer	45.36	2020-12-30	F	deer	Winter
olympic	Bramble	35.7368	Blacktailed_deer	45.36	2020-01-01	F	deer	Winter
olympic	Bramble	44.6842	Raccoon	7	2020-09-29	F	deer	Autumn
olympic	Bunny	36.8882	Blacktailed_deer	34	2021-03-11	F	elk	Spring
olympic	Bunny	36.1974	Blacktailed_deer	45.36	2021-02-18	F	elk	Spring
olympic	Bunny	36.6908	Blacktailed_deer	45.36	2021-03-05	F	elk	Spring
olympic	Bunny	36.0329	Mountain_beaver	0.85	2021-02-13	F	elk	Winter
olympic	Casper	67.6447	Roosevelt_elk	285.075	2021-04-09	M	elk	Spring
olympic	Casper	68.3355	Roosevelt_elk	285.075	2021-04-30	M	elk	Spring
olympic	Casper	66.4276	Roosevelt_elk	229.025	2021-03-03	M	elk	Spring
olympic	Casper	66.9211	Roosevelt_elk	118.36	2021-03-18	M	elk	Spring
olympic	Casper	66.3947	Roosevelt_elk	118.36	2021-03-02	M	elk	Spring
olympic	Casper	68.5329	Roosevelt_elk	118.36	2021-05-06	M	elk	Spring
olympic	Casper	66.2632	Roosevelt_elk	118.36	2021-02-26	M	elk	Spring
olympic	Charlotte	98.8092	Beaver	20.4	2021-01-10	F	elk	Winter
olympic	Charlotte	77	Blacktailed_deer	57.38	2019-03-19	F	elk	Spring
olympic	Charlotte	77.6579	Blacktailed_deer	57.38	2019-04-08	F	elk	Spring
olympic	Charlotte	78.2829	Blacktailed_deer	57.38	2019-04-27	F	elk	Spring
olympic	Charlotte	84.1382	Blacktailed_deer	57.38	2019-10-22	F	elk	Autumn
olympic	Charlotte	83.5461	Blacktailed_deer	57.38	2019-10-04	F	elk	Autumn
olympic	Charlotte	85.3882	Blacktailed_deer	57.38	2019-11-29	F	elk	Winter
olympic	Charlotte	85.2566	Blacktailed_deer	57.38	2019-11-25	F	elk	Winter
olympic	Charlotte	94.4342	Blacktailed_deer	57.38	2020-08-30	F	elk	Autumn
olympic	Charlotte	97.2961	Blacktailed_deer	57.38	2020-11-25	F	elk	Winter
olympic	Charlotte	98.1842	Blacktailed_deer	57.38	2020-12-22	F	elk	Winter
olympic	Charlotte	99.2697	Blacktailed_deer	57.38	2021-01-24	F	elk	Winter
olympic	Charlotte	99.3026	Blacktailed_deer	57.38	2021-01-25	F	elk	Winter
olympic	Charlotte	74.0066	Blacktailed_deer	86	2018-12-18	F	elk	Winter
olympic	Charlotte	75.4868	Blacktailed_deer	86	2019-02-01	F	elk	Winter
olympic	Charlotte	77.8224	Blacktailed_deer	86	2019-04-13	F	elk	Spring
olympic	Charlotte	84.3684	Blacktailed_deer	86	2019-10-29	F	elk	Autumn
olympic	Charlotte	98.875	Blacktailed_deer	86	2021-01-12	F	elk	Winter
olympic	Charlotte	99.0395	Blacktailed_deer	86	2021-01-17	F	elk	Winter
olympic	Charlotte	78.9737	Blacktailed_deer	71.69	2019-05-18	F	elk	Summer
olympic	Charlotte	85.0592	Blacktailed_deer	71.69	2019-11-19	F	elk	Winter
olympic	Charlotte	95.8816	Blacktailed_deer	71.69	2020-10-13	F	elk	Autumn
olympic	Charlotte	78.9737	Blacktailed_deer	71.69	2019-05-18	F	elk	Summer
olympic	Charlotte	99.6316	Blacktailed_deer	34	2021-02-04	F	elk	Winter
olympic	Charlotte	84.6645	Blacktailed_deer	34	2019-11-07	F	elk	Autumn
olympic	Charlotte	96.8026	Blacktailed_deer	34	2020-11-10	F	elk	Autumn
olympic	Charlotte	77.3289	Blacktailed_deer	34	2019-03-29	F	elk	Spring
olympic	Charlotte	84.0066	Blacktailed_deer	34	2019-10-18	F	elk	Autumn
olympic	Charlotte	86.4079	Blacktailed_deer	34	2019-12-30	F	elk	Winter
olympic	Charlotte	85.8158	Blacktailed_deer	34	2019-12-12	F	elk	Winter
olympic	Charlotte	93.6118	Blacktailed_deer	34	2020-08-05	F	elk	Summer
olympic	Charlotte	93.3487	Blacktailed_deer	34	2020-07-28	F	elk	Summer
olympic	Charlotte	94.4342	Blacktailed_deer	34	2020-08-30	F	elk	Autumn
olympic	Charlotte	95.2237	Blacktailed_deer	34	2020-09-23	F	elk	Autumn
olympic	Charlotte	95.75	Blacktailed_deer	34	2020-10-09	F	elk	Autumn
olympic	Charlotte	95.6513	Blacktailed_deer	34	2020-10-06	F	elk	Autumn
olympic	Charlotte	96.1776	Blacktailed_deer	34	2020-10-22	F	elk	Autumn
olympic	Charlotte	100.092	Blacktailed_deer	34	2021-02-18	F	elk	Spring
olympic	Charlotte	100.75	Blacktailed_deer	34	2021-03-10	F	elk	Spring
olympic	Charlotte	76.3092	Blacktailed_deer	51.37	2019-02-26	F	elk	Spring
olympic	Charlotte	99.8618	Blacktailed_deer	51.37	2021-02-11	F	elk	Winter
olympic	Charlotte	100.553	Blacktailed_deer	51.37	2021-03-04	F	elk	Spring
olympic	Charlotte	75.4539	Blacktailed_deer	65.68	2019-01-31	F	elk	Winter
olympic	Charlotte	95.1908	Blacktailed_deer	65.68	2020-09-22	F	elk	Autumn
olympic	Charlotte	96.8026	Blacktailed_deer	65.68	2020-11-10	F	elk	Autumn
olympic	Charlotte	97.4605	Blacktailed_deer	65.68	2020-11-30	F	elk	Winter
olympic	Charlotte	99.9934	Blacktailed_deer	65.68	2021-02-15	F	elk	Spring
olympic	Charlotte	77.9539	Blacktailed_deer	57.38	2019-04-17	F	elk	Spring
olympic	Charlotte	84.9276	Blacktailed_deer	57.38	2019-11-15	F	elk	Winter
olympic	Charlotte	73.3158	Blacktailed_deer	57.38	2018-11-27	F	elk	Winter
olympic	Charlotte	100.257	Blacktailed_deer	57.38	2021-02-23	F	elk	Spring
olympic	Charlotte	100.257	Blacktailed_deer	57.38	2021-02-23	F	elk	Spring
olympic	Charlotte	76.0789	Blacktailed_deer	86	2019-02-19	F	elk	Spring
olympic	Charlotte	101.046	Blacktailed_deer	86	2021-03-19	F	elk	Spring
olympic	Charlotte	99.6316	Blacktailed_deer	45.36	2021-02-04	F	elk	Winter
olympic	Charlotte	72.5263	Blacktailed_deer	45.36	2018-11-03	F	elk	Autumn
olympic	Charlotte	72.3947	Blacktailed_deer	45.36	2018-10-30	F	elk	Autumn
olympic	Charlotte	83.6776	Blacktailed_deer	45.36	2019-10-08	F	elk	Autumn
olympic	Charlotte	83.6776	Blacktailed_deer	45.36	2019-10-08	F	elk	Autumn
olympic	Charlotte	98.4145	Blacktailed_deer	45.36	2020-12-29	F	elk	Winter
olympic	Charlotte	79.3684	Blacktailed_deer	45.36	2019-05-30	F	elk	Summer
olympic	Charlotte	99.7303	Blacktailed_deer	45.36	2021-02-07	F	elk	Winter
olympic	Charlotte	100.454	Blacktailed_deer	45.36	2021-03-01	F	elk	Spring
olympic	Charlotte	79.3684	Blacktailed_deer	45.36	2019-05-30	F	elk	Summer
olympic	Charlotte	94.1053	Mountain_beaver	0.85	2020-08-20	F	elk	Autumn
olympic	Charlotte	97.3289	Mountain_beaver	0.85	2020-11-26	F	elk	Winter
olympic	Charlotte	77.4605	Raccoon	7	2019-04-02	F	elk	Spring
olympic	Charlotte	101.013	Raccoon	7	2021-03-18	F	elk	Spring
olympic	Damir	15.0724	Blacktailed_deer	57.38	2021-05-19	M	elk	Summer
olympic	Didi	22.4342	Beaver	20.4	2019-11-04	F	elk	Autumn
olympic	Didi	19.3092	Beaver	20.4	2019-08-01	F	elk	Summer
olympic	Didi	10.3618	Blacktailed_deer	57.38	2018-11-02	F	elk	Autumn
olympic	Didi	11.4474	Blacktailed_deer	57.38	2018-12-05	F	elk	Winter
olympic	Didi	22.3026	Blacktailed_deer	57.38	2019-10-31	F	elk	Autumn
olympic	Didi	22.6645	Blacktailed_deer	57.38	2019-11-11	F	elk	Autumn
olympic	Didi	23.6513	Blacktailed_deer	57.38	2019-12-11	F	elk	Winter
olympic	Didi	27.3026	Blacktailed_deer	57.38	2020-03-31	F	elk	Spring
olympic	Didi	12.0066	Blacktailed_deer	86	2018-12-22	F	elk	Winter
olympic	Didi	24.0461	Blacktailed_deer	86	2019-12-23	F	elk	Winter
olympic	Didi	11.6447	Blacktailed_deer	34	2018-12-11	F	elk	Winter
olympic	Didi	11.8421	Blacktailed_deer	34	2018-12-17	F	elk	Winter
olympic	Didi	10.6579	Blacktailed_deer	34	2018-11-11	F	elk	Autumn
olympic	Didi	10.0329	Blacktailed_deer	34	2018-10-23	F	elk	Autumn
olympic	Didi	17.8947	Blacktailed_deer	34	2019-06-19	F	elk	Summer
olympic	Didi	22.1053	Blacktailed_deer	34	2019-10-25	F	elk	Autumn
olympic	Didi	11.0526	Blacktailed_deer	34	2018-11-23	F	elk	Winter
olympic	Didi	26.2171	Blacktailed_deer	34	2020-02-27	F	elk	Spring
olympic	Didi	25.7895	Blacktailed_deer	34	2020-02-14	F	elk	Winter
olympic	Didi	10.9539	Blacktailed_deer	34	2018-11-20	F	elk	Winter
olympic	Didi	10.8553	Blacktailed_deer	34	2018-11-17	F	elk	Winter
olympic	Didi	17.3684	Blacktailed_deer	34	2019-06-03	F	elk	Summer
olympic	Didi	17.5658	Blacktailed_deer	34	2019-06-09	F	elk	Summer
olympic	Didi	17.7632	Blacktailed_deer	34	2019-06-15	F	elk	Summer
olympic	Didi	18.2895	Blacktailed_deer	34	2019-07-01	F	elk	Summer
olympic	Didi	18.3224	Blacktailed_deer	34	2019-07-02	F	elk	Summer
olympic	Didi	18.1908	Blacktailed_deer	34	2019-06-28	F	elk	Summer
olympic	Didi	18.0921	Blacktailed_deer	34	2019-06-25	F	elk	Summer
olympic	Didi	18.7829	Blacktailed_deer	34	2019-07-16	F	elk	Summer
olympic	Didi	12.8618	Blacktailed_deer	34	2019-01-17	F	elk	Winter
olympic	Didi	17.8289	Blacktailed_deer	34	2019-06-17	F	elk	Summer
olympic	Didi	18.0921	Blacktailed_deer	34	2019-06-25	F	elk	Summer
olympic	Didi	18.1908	Blacktailed_deer	34	2019-06-28	F	elk	Summer
olympic	Didi	18.4868	Blacktailed_deer	34	2019-07-07	F	elk	Summer
olympic	Didi	18.7829	Blacktailed_deer	34	2019-07-16	F	elk	Summer
olympic	Didi	20	Blacktailed_deer	34	2019-08-22	F	elk	Autumn
olympic	Didi	19.9013	Blacktailed_deer	34	2019-08-19	F	elk	Autumn
olympic	Didi	22.5	Blacktailed_deer	34	2019-11-06	F	elk	Autumn
olympic	Didi	36.3487	Blacktailed_deer	34	2020-12-31	F	elk	Winter
olympic	Didi	24.6382	Blacktailed_deer	34	2020-01-10	F	elk	Winter
olympic	Didi	24.6711	Blacktailed_deer	34	2020-01-11	F	elk	Winter
olympic	Didi	25	Blacktailed_deer	34	2020-01-21	F	elk	Winter
olympic	Didi	17.3684	Blacktailed_deer	34	2019-06-03	F	elk	Summer
olympic	Didi	17.5658	Blacktailed_deer	34	2019-06-09	F	elk	Summer
olympic	Didi	17.7632	Blacktailed_deer	34	2019-06-15	F	elk	Summer
olympic	Didi	18.2895	Blacktailed_deer	34	2019-07-01	F	elk	Summer
olympic	Didi	18.3224	Blacktailed_deer	34	2019-07-02	F	elk	Summer
olympic	Didi	19.0132	Blacktailed_deer	51.37	2019-07-23	F	elk	Summer
olympic	Didi	26.1184	Blacktailed_deer	65.68	2020-02-24	F	elk	Spring
olympic	Didi	12.8947	Blacktailed_deer	57.38	2019-01-18	F	elk	Winter
olympic	Didi	11.875	Blacktailed_deer	45.36	2018-12-18	F	elk	Winter
olympic	Didi	11.1842	Blacktailed_deer	45.36	2018-11-27	F	elk	Winter
olympic	Didi	10.1645	Blacktailed_deer	45.36	2018-10-27	F	elk	Autumn
olympic	Didi	25.2632	Blacktailed_deer	45.36	2020-01-29	F	elk	Winter
olympic	Didi	20.7895	Mountain_beaver	0.85	2019-09-15	F	elk	Autumn
olympic	Didi	17.4671	Raccoon	7	2019-06-06	F	elk	Summer
olympic	Didi	17.4671	Raccoon	7	2019-06-06	F	elk	Summer
olympic	Didi	22.4342	Raccoon	7	2019-11-04	F	elk	Autumn
olympic	Didi	23.5526	Raccoon	7	2019-12-08	F	elk	Winter
olympic	Didi	26.9079	Raccoon	7	2020-03-19	F	elk	Spring
olympic	Didi	20.0987	Raccoon	7	2019-08-25	F	elk	Autumn
olympic	Didi	20.1645	Raccoon	7	2019-08-27	F	elk	Autumn
olympic	Didi	23.5526	Raccoon	7	2019-12-08	F	elk	Winter
olympic	Didi	26.1513	Raccoon	7	2020-02-25	F	elk	Spring
olympic	Didi	26.5789	Raccoon	7	2020-03-09	F	elk	Spring
olympic	Didi	26.5789	Raccoon	7	2020-03-09	F	elk	Spring
olympic	Didi	19.4408	Roosevelt_elk	47.8	2019-08-05	F	elk	Summer
olympic	Didi	24.6711	Snowshoe_hare	1.4	2020-01-11	F	elk	Winter
olympic	Didi	25	Snowshoe_hare	1.4	2020-01-21	F	elk	Winter
olympic	Elwha	18.9474	Blacktailed_deer	57.38	2019-06-06	M	elk	Summer
olympic	Elwha	18.9474	Blacktailed_deer	57.38	2019-06-06	M	elk	Summer
olympic	Elwha	17.4342	Blacktailed_deer	86	2019-04-21	M	elk	Spring
olympic	Elwha	16.1842	Blacktailed_deer	34	2019-03-14	M	elk	Spring
olympic	Elwha	16.2829	Blacktailed_deer	34	2019-03-17	M	elk	Spring
olympic	Elwha	15.9539	Blacktailed_deer	34	2019-03-07	M	elk	Spring
olympic	Elwha	15.6579	Blacktailed_deer	34	2019-02-26	M	elk	Spring
olympic	Elwha	15.5263	Blacktailed_deer	51.37	2019-02-22	M	elk	Spring
olympic	Elwha	14.9342	Blacktailed_deer	45.36	2019-02-04	M	elk	Winter
olympic	Elwha	14.9342	Blacktailed_deer	45.36	2019-02-04	M	elk	Winter
olympic	Elwha	18.6842	Bobcat	7	2019-05-29	M	elk	Summer
olympic	Elwha	18.6842	Bobcat	7	2019-05-29	M	elk	Summer
olympic	Elwha	15.3947	Bobcat	7	2019-02-18	M	elk	Spring
olympic	Elwha	18.4868	Raccoon	7	2019-05-23	M	elk	Summer
olympic	Elwha	18.4868	Raccoon	7	2019-05-23	M	elk	Summer
olympic	Elwha	18.125	Raccoon	7	2019-05-12	M	elk	Spring
olympic	Elwha	18.125	Raccoon	7	2019-05-12	M	elk	Spring
olympic	Forrest	21.0526	Beaver	20.4	2019-08-16	M	elk	Autumn
olympic	Forrest	20.1974	Beaver	20.4	2019-07-21	M	elk	Summer
olympic	Forrest	21.3816	Beaver	20.4	2019-08-26	M	elk	Autumn
olympic	Forrest	18.8487	Blacktailed_deer	34	2019-06-10	M	elk	Summer
olympic	Forrest	18.8816	Blacktailed_deer	34	2019-06-11	M	elk	Summer
olympic	Forrest	18.5855	Blacktailed_deer	34	2019-06-02	M	elk	Summer
olympic	Forrest	20.5921	Blacktailed_deer	34	2019-08-02	M	elk	Summer
olympic	Forrest	20.4276	Blacktailed_deer	34	2019-07-28	M	elk	Summer
olympic	Forrest	21.4474	Blacktailed_deer	34	2019-08-28	M	elk	Autumn
olympic	Forrest	18.5855	Blacktailed_deer	34	2019-06-02	M	elk	Summer
olympic	Forrest	18.8487	Blacktailed_deer	34	2019-06-10	M	elk	Summer
olympic	Forrest	18.8816	Blacktailed_deer	34	2019-06-11	M	elk	Summer
olympic	Forrest	22.0066	Blacktailed_deer	51.37	2019-09-14	M	elk	Autumn
olympic	Forrest	22.5658	Raccoon	7	2019-10-01	M	elk	Autumn
olympic	Forrest	19.8026	Raccoon	7	2019-07-09	M	elk	Summer
olympic	Forrest	22.1711	Raccoon	7	2019-09-19	M	elk	Autumn
olympic	Forrest	22.2368	Raccoon	7	2019-09-21	M	elk	Autumn
olympic	Forrest	20.5263	Raccoon	7	2019-07-31	M	elk	Summer
olympic	Forrest	21.8421	Raccoon	7	2019-09-09	M	elk	Autumn
olympic	Forrest	20.2632	Roosevelt_elk	47.8	2019-07-23	M	elk	Summer
olympic	Forrest	19.2105	Roosevelt_elk	47.8	2019-06-21	M	elk	Summer
olympic	Forrest	19.1447	Roosevelt_elk	47.8	2019-06-19	M	elk	Summer
olympic	Forrest	20.7566	Roosevelt_elk	47.8	2019-08-07	M	elk	Summer
olympic	Forrest	19.2105	Roosevelt_elk	47.8	2019-06-21	M	elk	Summer
olympic	Forrest	21.1184	Roosevelt_elk	118.36	2019-08-18	M	elk	Autumn
olympic	Forrest	20.1316	Ruffed_grouse	1.14	2019-07-19	M	elk	Summer
olympic	Frankie	29.1579	Beaver	20.4	2019-08-16	M	elk	Autumn
olympic	Frankie	33.5329	Beaver	20.4	2019-12-27	M	elk	Winter
olympic	Frankie	30.6053	Beaver	20.4	2019-09-29	M	elk	Autumn
olympic	Frankie	35.9342	Beaver	20.4	2020-03-09	M	elk	Spring
olympic	Frankie	27.6776	Blacktailed_deer	57.38	2019-07-02	M	elk	Summer
olympic	Frankie	32.7105	Blacktailed_deer	57.38	2019-12-02	M	elk	Winter
olympic	Frankie	35.3092	Blacktailed_deer	57.38	2020-02-19	M	elk	Spring
olympic	Frankie	31.3618	Blacktailed_deer	34	2019-10-22	M	elk	Autumn
olympic	Frankie	31.2632	Blacktailed_deer	34	2019-10-19	M	elk	Autumn
olympic	Frankie	40.7039	Blacktailed_deer	34	2020-08-01	M	elk	Summer
olympic	Frankie	30.4408	Blacktailed_deer	57.38	2019-09-24	M	elk	Autumn
olympic	Frankie	30.1447	Blacktailed_deer	45.36	2019-09-15	M	elk	Autumn
olympic	Frankie	34.8816	Blacktailed_deer	45.36	2020-02-06	M	elk	Winter
olympic	Frankie	34.4211	Blacktailed_deer	45.36	2020-01-23	M	elk	Winter
olympic	Frankie	36.2632	Fisher	5	2020-03-19	M	elk	Spring
olympic	Frankie	37.5132	Raccoon	7	2020-04-26	M	elk	Spring
olympic	Frankie	36	Raccoon	7	2020-03-11	M	elk	Spring
olympic	Frankie	38.8947	Raccoon	7	2020-06-07	M	elk	Summer
olympic	Frankie	31.5921	Raccoon	7	2019-10-29	M	elk	Autumn
olympic	Frankie	33.1053	Raccoon	7	2019-12-14	M	elk	Winter
olympic	Frankie	35.0132	Raccoon	7	2020-02-10	M	elk	Winter
olympic	Frankie	35.375	Raccoon	7	2020-02-21	M	elk	Spring
olympic	Frankie	38.0066	Raccoon	7	2020-05-11	M	elk	Spring
olympic	Frankie	31.5592	Raccoon	7	2019-10-28	M	elk	Autumn
olympic	Frankie	37.5789	Raccoon	7	2020-04-28	M	elk	Spring
olympic	Frankie	37.6118	Raccoon	7	2020-04-29	M	elk	Spring
olympic	Frankie	35.7697	Raccoon	7	2020-03-04	M	elk	Spring
olympic	Frankie	28.8289	Roosevelt_elk	227.59	2019-08-06	M	elk	Summer
olympic	Frankie	33.7303	Roosevelt_elk	227.59	2020-01-02	M	elk	Winter
olympic	Frankie	39.6842	Roosevelt_elk	47.8	2020-07-01	M	elk	Summer
olympic	Frankie	40.4737	Roosevelt_elk	47.8	2020-07-25	M	elk	Summer
olympic	Frankie	29.3553	Roosevelt_elk	47.8	2019-08-22	M	elk	Autumn
olympic	Frankie	39.5197	Roosevelt_elk	47.8	2020-06-26	M	elk	Summer
olympic	Frankie	29.6184	Roosevelt_elk	118.36	2019-08-30	M	elk	Autumn
olympic	Frankie	34.0263	Roosevelt_elk	118.36	2020-01-11	M	elk	Winter
olympic	Gypsy	61.1513	Blacktailed_deer	57.38	2019-03-20	F	elk	Spring
olympic	Gypsy	71.25	Blacktailed_deer	57.38	2020-01-21	F	elk	Winter
olympic	Gypsy	71.875	Blacktailed_deer	57.38	2020-02-09	F	elk	Winter
olympic	Gypsy	72.9934	Blacktailed_deer	57.38	2020-03-14	F	elk	Spring
olympic	Gypsy	74.8026	Blacktailed_deer	57.38	2020-05-08	F	elk	Spring
olympic	Gypsy	63.2895	Blacktailed_deer	57.38	2019-05-24	F	elk	Summer
olympic	Gypsy	60.7237	Blacktailed_deer	71.69	2019-03-07	F	elk	Spring
olympic	Gypsy	60.4934	Blacktailed_deer	34	2019-02-28	F	elk	Spring
olympic	Gypsy	72.7303	Blacktailed_deer	34	2020-03-06	F	elk	Spring
olympic	Gypsy	61.0855	Blacktailed_deer	34	2019-03-18	F	elk	Spring
olympic	Gypsy	61.875	Blacktailed_deer	34	2019-04-11	F	elk	Spring
olympic	Gypsy	62.0066	Blacktailed_deer	34	2019-04-15	F	elk	Spring
olympic	Gypsy	63.4211	Blacktailed_deer	34	2019-05-28	F	elk	Summer
olympic	Gypsy	60.1316	Blacktailed_deer	34	2019-02-17	F	elk	Spring
olympic	Gypsy	60.9211	Blacktailed_deer	34	2019-03-13	F	elk	Spring
olympic	Gypsy	63.4211	Blacktailed_deer	34	2019-05-28	F	elk	Summer
olympic	Gypsy	63.6842	Blacktailed_deer	51.37	2019-06-05	F	elk	Summer
olympic	Gypsy	62.0724	Blacktailed_deer	51.37	2019-04-17	F	elk	Spring
olympic	Gypsy	60.3618	Blacktailed_deer	51.37	2019-02-24	F	elk	Spring
olympic	Gypsy	60.3618	Blacktailed_deer	51.37	2019-02-24	F	elk	Spring
olympic	Gypsy	63.6842	Blacktailed_deer	51.37	2019-06-05	F	elk	Summer
olympic	Gypsy	62.4671	Blacktailed_deer	65.68	2019-04-29	F	elk	Spring
olympic	Gypsy	71.4145	Blacktailed_deer	57.38	2020-01-26	F	elk	Winter
olympic	Gypsy	70.6579	Blacktailed_deer	45.36	2020-01-03	F	elk	Winter
olympic	Gypsy	61.4803	Blacktailed_deer	45.36	2019-03-30	F	elk	Spring
olympic	Gypsy	62.3026	Blacktailed_deer	45.36	2019-04-24	F	elk	Spring
olympic	Gypsy	61.8092	Bobcat	4.5	2019-04-09	F	elk	Spring
[truncated: 1,326 more rows]
